# Supplementary material for: Clinical Serum-Anchored Computational Design Pipeline for a Broad-Spectrum Influenza Multi-Epitope mRNA Vaccine
Source: Biology (Basel). 2026 Feb 19;15(4):357. doi: 10.3390/biology15040357 (PMC12937623; doi:10.3390/biology15040357)
Supplement: Supplementary file 1 [file biology-15-00357-s001.zip › Table S2.xlsx]

## Sheet: Sheet1
Supplementary Table 2. The top 5 peptides of NP with significant difference fluorescence scores in each influenza virus subtype.
TimePoint	ID	Kmer_Seq	Start	End	TotalScore
0vs28	BV(Washington)20-21	FGAAYEDLRV	390	399	526.09
0vs28	BV(Washington)20-21	QRSKALKRVG	210	219	479.753
0vs28	BV(Washington)20-21	PIALSKQAVR	473	482	478.263
0vs28	BV(Washington)20-21	GSDGFSGLNH	187	196	443.36
0vs28	BV(Washington)20-21	KNARDVKEGK	133	142	405.707
0vs28	BY(Phuket)20-21	FGAAYEDLRV	390	399	527.69
0vs28	BY(Phuket)20-21	QRSKALKRVG	210	219	479.752
0vs28	BY(Phuket)20-21	PIALSKQAVR	473	482	478.263
0vs28	BY(Phuket)20-21	GSDGFSGLNH	187	196	443.36
0vs28	BY(Phuket)20-21	KNARDVKEGK	133	142	406.507
0vs28	H1N1(Guangdong)20-21	RGSVAHKSCL	267	276	642.123
0vs28	H1N1(Guangdong)20-21	HSAAFEDLRV	334	343	417.107
0vs28	H1N1(Guangdong)20-21	VFELSDEKAA	463	472	415.859
0vs28	H1N1(Guangdong)20-21	PFRLLQNSQV	303	312	341.453
0vs28	H1N1(Guangdong)20-21	EHPSAGKDPK	81	90	338.724
0vs28	H3N2(Hongkong)20-21	RGSVAHKSCL	267	276	580.013
0vs28	H3N2(Hongkong)20-21	WRQANNGKDA	120	129	435.782
0vs28	H3N2(Hongkong)20-21	FELSDEKAAN	464	473	407.669
0vs28	H3N2(Hongkong)20-21	TDGDRQNATE	15	24	405.361
0vs28	H3N2(Hongkong)20-21	LKLSDHEGRL	47	56	379.305
0vs365	BV(Washington)20-21	KGFHVPAKEQ	417	426	648.123
0vs365	BV(Washington)20-21	DVGRKAQKKQ	61	70	444.219
0vs365	BV(Washington)20-21	LNHIMIGHSQ	194	203	385.111
0vs365	BV(Washington)20-21	KDKSQLFFMS	379	388	341.205
0vs365	BV(Washington)20-21	EFYNQMMVKA	88	97	319.248
0vs365	BY(Phuket)20-21	KGFHVPAKEQ	417	426	648.123
0vs365	BY(Phuket)20-21	LNHIMIGHSQ	194	203	385.111
0vs365	BY(Phuket)20-21	DVGRKTQKKQ	61	70	345.104
0vs365	BY(Phuket)20-21	DAKDKSQLFF	377	386	341.205
0vs365	BY(Phuket)20-21	EFYNQMMVKA	88	97	319.25
0vs365	H1N1(Guangdong)20-21	RGSVAHKSCL	267	276	442.008
0vs365	H1N1(Guangdong)20-21	NEGSYFFGDN	483	492	395.639
0vs365	H1N1(Guangdong)20-21	EDVSFQGRGV	454	463	387.871
0vs365	H1N1(Guangdong)20-21	RRNKYLEEHP	74	83	354.415
0vs365	H1N1(Guangdong)20-21	DPFRLLQNSQ	302	311	293.35
0vs365	H3N2(Hongkong)20-21	VSFRGRGVFE	456	465	469.934
0vs365	H3N2(Hongkong)20-21	RGSVAHKSCL	267	276	444.031
0vs365	H3N2(Hongkong)20-21	RRNKYLEEHP	74	83	405.687
0vs365	H3N2(Hongkong)20-21	NEGSYFFGDN	483	492	393.811
0vs365	H3N2(Hongkong)20-21	KLSDHEGRLI	48	57	356.611
