# Supplementary material for: Clinical Serum-Anchored Computational Design Pipeline for a Broad-Spectrum Influenza Multi-Epitope mRNA Vaccine
Source: Biology (Basel). 2026 Feb 19;15(4):357. doi: 10.3390/biology15040357 (PMC12937623; doi:10.3390/biology15040357)
Supplement: Supplementary file 1 [file biology-15-00357-s001.zip › Table S3.xlsx]

## Sheet: Sheet1
Supplementary Table 3. The positive B-cell linear epitopes of NP of selected influenza virus subtypes were downloaded from the IEDB database.
Epitope ID	Epitope	Epitope	Epitope	Epitope	Epitope	Epitope	Epitope	Epitope	Epitope	Epitope	Epitope	Epitope	Epitope	Epitope	Epitope	Epitope	Related Object	Related Object	Related Object	Related Object	Related Object	Related Object	Related Object	Related Object	Related Object	Related Object	Related Object	Related Object	Related Object	Related Object	Related Object
IEDB IRI	Object Type	Name	Modified Residue(s)	Modifications	Starting Position	Ending Position	IRI	Synonyms	Source Molecule	Source Molecule IRI	Molecule Parent	Molecule Parent IRI	Source Organism	Source Organism IRI	Species	Species IRI	Epitope Relation	Object Type	Name	Starting Position	Ending Position	IRI	Synonyms	Source Molecule	Source Molecule IRI	Molecule Parent	Molecule Parent IRI	Source Organism	Source Organism IRI	Species	Species IRI
http://www.iedb.org/epitope/15381	Linear peptide	FDERRNKYLEEHPSAGKDPKKTGGPI			71	96			Nucleoprotein (Nucleocapsid protein) (Protein N)	http://www.ncbi.nlm.nih.gov/protein/P26056.2	Nucleoprotein	http://www.uniprot.org/uniprot/P03466	Influenza A virus (A/turkey/Ontario/6213/66(H5N?))	http://purl.obolibrary.org/obo/NCBITaxon_293054	Influenza A virus	http://purl.obolibrary.org/obo/NCBITaxon_11320
http://www.iedb.org/epitope/17539	Linear peptide	FQTAAQR			230	236			nucleoprotein	http://www.ncbi.nlm.nih.gov/protein/ABE73113.1	Nucleoprotein	http://www.uniprot.org/uniprot/P03466	Influenza A virus (A/Panama/2007/1999(H3N2))	http://purl.obolibrary.org/obo/NCBITaxon_381513	Influenza A virus	http://purl.obolibrary.org/obo/NCBITaxon_11320
http://www.iedb.org/epitope/23110	Linear peptide	GVQIASNENMDSIVSSTLELR			362	382			nucleoprotein	http://www.ncbi.nlm.nih.gov/protein/ABB51966.1	Nucleoprotein	http://www.uniprot.org/uniprot/P03466	Influenza A virus (A/Shandong/9/1993(H3N2))	http://purl.obolibrary.org/obo/NCBITaxon_1144025	Influenza A virus	http://purl.obolibrary.org/obo/NCBITaxon_11320
http://www.iedb.org/epitope/45359	Linear peptide	NPGNAEIEDLIFLAR			247	261			nucleoprotein	http://www.ncbi.nlm.nih.gov/protein/ABE73113.1	Nucleoprotein	http://www.uniprot.org/uniprot/P03466	Influenza A virus (A/Panama/2007/1999(H3N2))	http://purl.obolibrary.org/obo/NCBITaxon_381513	Influenza A virus	http://purl.obolibrary.org/obo/NCBITaxon_11320
http://www.iedb.org/epitope/45360	Linear peptide	NPGNAEIEDLTFLAR			247	261			nucleoprotein	http://www.ncbi.nlm.nih.gov/protein/ABB51966.1	Nucleoprotein	http://www.uniprot.org/uniprot/P03466	Influenza A virus (A/Shandong/9/1993(H3N2))	http://purl.obolibrary.org/obo/NCBITaxon_1144025	Influenza A virus	http://purl.obolibrary.org/obo/NCBITaxon_11320
http://www.iedb.org/epitope/51674	Linear peptide	QNATEIR			20	26			Nucleoprotein	http://www.ncbi.nlm.nih.gov/protein/Q67228	Nucleoprotein	http://www.uniprot.org/uniprot/P03466	Influenza A virus (A/Shandong/9/1993(H3N2))	http://purl.obolibrary.org/obo/NCBITaxon_1144025	Influenza A virus	http://purl.obolibrary.org/obo/NCBITaxon_11320
http://www.iedb.org/epitope/53639	Linear peptide	RESRNPGNA			243	251			nucleocapsid protein	http://www.ncbi.nlm.nih.gov/protein/ACP41106.1	Nucleoprotein	http://www.uniprot.org/uniprot/P03466	Influenza A virus (A/California/04/2009(H1N1))	http://purl.obolibrary.org/obo/NCBITaxon_641501	Influenza A virus	http://purl.obolibrary.org/obo/NCBITaxon_11320
http://www.iedb.org/epitope/57322	Linear peptide	SDYEGRLI			50	57			Nucleoprotein	https://www.uniprot.org/uniprot/Q1K9H2.1	Nucleoprotein	http://www.uniprot.org/uniprot/P03466	Influenza A virus	http://purl.obolibrary.org/obo/NCBITaxon_11320	Influenza A virus	http://purl.obolibrary.org/obo/NCBITaxon_11320
http://www.iedb.org/epitope/58052	Linear peptide	SGGNTNQQR			392	400			nucleoprotein	http://www.ncbi.nlm.nih.gov/protein/ABE73113.1	Nucleoprotein	http://www.uniprot.org/uniprot/P03466	Influenza A virus (A/Panama/2007/1999(H3N2))	http://purl.obolibrary.org/obo/NCBITaxon_381513	Influenza A virus	http://purl.obolibrary.org/obo/NCBITaxon_11320
http://www.iedb.org/epitope/58334	Linear peptide	SGYWAIR			383	389			nucleoprotein	http://www.ncbi.nlm.nih.gov/protein/AAC63467.1	Nucleoprotein	http://www.uniprot.org/uniprot/P03466	Influenza A virus (A/Shandong/9/1993(H3N2))	http://purl.obolibrary.org/obo/NCBITaxon_1144025	Influenza A virus	http://purl.obolibrary.org/obo/NCBITaxon_11320
http://www.iedb.org/epitope/67436	Linear peptide	TYQRTRALV			147	155			Nucleoprotein	https://ontology.iedb.org/ontology/ONTIE_0002033	Nucleoprotein	http://www.uniprot.org/uniprot/P03466	Influenza A virus (A/Puerto Rico/8/1934(H1N1))	http://purl.obolibrary.org/obo/NCBITaxon_211044	Influenza A virus	http://purl.obolibrary.org/obo/NCBITaxon_11320
http://www.iedb.org/epitope/97475	Linear peptide	LSTRGVQIASNENMEAMDSNTLELRSRYWAIRTRSGGNTNQQR			358	400			nucleocapsid protein	http://www.ncbi.nlm.nih.gov/protein/AAT70630.1	Nucleoprotein	http://www.uniprot.org/uniprot/P03466	Influenza A virus (A/Viet Nam/1203/2004(H5N1))	http://purl.obolibrary.org/obo/NCBITaxon_284218	Influenza A virus	http://purl.obolibrary.org/obo/NCBITaxon_11320
http://www.iedb.org/epitope/97491	Linear peptide	MASQGTKRSYEQMETGGERQNATE			1	24			nucleocapsid protein	http://www.ncbi.nlm.nih.gov/protein/AAT70630.1	Nucleoprotein	http://www.uniprot.org/uniprot/P03466	Influenza A virus (A/Viet Nam/1203/2004(H5N1))	http://purl.obolibrary.org/obo/NCBITaxon_284218	Influenza A virus	http://purl.obolibrary.org/obo/NCBITaxon_11320
http://www.iedb.org/epitope/97680	Linear peptide	TEIIRMMESARPEDVSFQGRGVFELSDEKATNPIVPSFD			442	480			nucleocapsid protein	http://www.ncbi.nlm.nih.gov/protein/AAT70630.1	Nucleoprotein	http://www.uniprot.org/uniprot/P03466	Influenza A virus (A/Viet Nam/1203/2004(H5N1))	http://purl.obolibrary.org/obo/NCBITaxon_284218	Influenza A virus	http://purl.obolibrary.org/obo/NCBITaxon_11320
http://www.iedb.org/epitope/178138	Linear peptide	IERMVLSAFDERRNRYLEEH			63	82			nucleocapsid protein	http://www.ncbi.nlm.nih.gov/protein/ABR31785.1	Nucleoprotein	http://www.uniprot.org/uniprot/P03466	Influenza A virus (A/chicken/Taiwan/2838V/00(H6N1))	http://purl.obolibrary.org/obo/NCBITaxon_449656	Influenza A virus	http://purl.obolibrary.org/obo/NCBITaxon_11320
http://www.iedb.org/epitope/193303	Linear peptide	NDATYQRTRALVRTG			144	158			nucleoprotein	http://www.ncbi.nlm.nih.gov/protein/AAA43467.1	Nucleoprotein	http://www.uniprot.org/uniprot/P03466	Influenza A virus	http://purl.obolibrary.org/obo/NCBITaxon_11320	Influenza A virus	http://purl.obolibrary.org/obo/NCBITaxon_11320
http://www.iedb.org/epitope/2093729	Linear peptide	FQTAAQRA			230	237			Nucleoprotein	https://www.uniprot.org/uniprot/P26091.1	Nucleoprotein	http://www.uniprot.org/uniprot/P03466	Influenza A virus (A/chicken/Shandong/LY1/2017(H9N2))		Influenza A virus	http://purl.obolibrary.org/obo/NCBITaxon_11320
http://www.iedb.org/epitope/2187335	Linear peptide	EHPSA			81	85			nucleocapsid protein [Influenza A virus (A/chicken/Anhui/QD1/2014(H5N1))]	http://www.ncbi.nlm.nih.gov/protein/APY24170.1	Nucleoprotein	http://www.uniprot.org/uniprot/P03466	Influenza A virus (A/chicken/Anhui/QD1/2014(H5N1))	http://purl.obolibrary.org/obo/NCBITaxon_1933916	Influenza A virus	http://purl.obolibrary.org/obo/NCBITaxon_11320

## Sheet: Help
Section	Epitope ID	Epitope	Epitope	Epitope	Epitope	Epitope	Epitope	Epitope	Epitope	Epitope	Epitope	Epitope	Epitope	Epitope	Epitope	Epitope	Epitope	Related Object	Related Object	Related Object	Related Object	Related Object	Related Object	Related Object	Related Object	Related Object	Related Object	Related Object	Related Object	Related Object	Related Object	Related Object
Header	IEDB IRI	Object Type	Name	Modified Residue(s)	Modifications	Starting Position	Ending Position	IRI	Synonyms	Source Molecule	Source Molecule IRI	Molecule Parent	Molecule Parent IRI	Source Organism	Source Organism IRI	Species	Species IRI	Epitope Relation	Object Type	Name	Starting Position	Ending Position	IRI	Synonyms	Source Molecule	Source Molecule IRI	Molecule Parent	Molecule Parent IRI	Source Organism	Source Organism IRI	Species	Species IRI
Example	http://www.iedb.org/epitope/1056	Linear peptide	AELLVALENQHTIDL			441	455			hemagglutinin	http://www.ncbi.nlm.nih.gov/protein/AAK51718.1	Hemagglutinin	http://www.uniprot.org/uniprot/P03452	Influenza A virus (A/Hong Kong/1/1968(H3N2))	http://purl.obolibrary.org/obo/NCBITaxon_506350	Influenza A virus	http://purl.obolibrary.org/obo/NCBITaxon_11320
Example	http://www.iedb.org/epitope/2136	Linear peptide	AIYHTENAYVSVVSSHYNR			207	225			Hemagglutinin precursor	http://www.ncbi.nlm.nih.gov/protein/P12590.2	Hemagglutinin	http://www.uniprot.org/uniprot/P03452	Influenza A virus	http://purl.obolibrary.org/obo/NCBITaxon_11320	Influenza A virus	http://purl.obolibrary.org/obo/NCBITaxon_11320
Other possible values	http://www.iedb.org/epitope/570	Linear peptide	ACKRGPGSGFFSRLN	R4	Citrullination|CITR	138	152	http://purl.obolibrary.org/obo/CHEBI_3387	5H-dibenzo[b,f]azepine-5-carboxamide, 5-Carbamoyl-5H-dibenz(b,f)azepine, 5-carbamoyl-5H-dibenz[b,f]azepine, 5-Carbamoyl-5H-dibenzo(b,f)azepine, 5-Carbamyl-5H-dibenzo(b,f)azepine, 5H-Dibenz(b,f)azepine-5-carboxamide, Carbamazepen, carbamazepina, carbamazepine, carbamazepinum, Carnexiv	Hemagglutinin	http://www.ncbi.nlm.nih.gov/protein/P04663.1	Hemagglutinin	http://www.uniprot.org/uniprot/P03452	Influenza A virus	http://purl.obolibrary.org/obo/NCBITaxon_11320	Influenza A virus	http://purl.obolibrary.org/obo/NCBITaxon_11320	analog	Fragment of a Natural Sequence Molecule	ITDQVPFSV	209	217	http://purl.obolibrary.org/obo/CHEBI_7824	10-oxo-10,11-dihydro-5H-dibenzo[b,f]azepine-5-carboxamide, 10,11-Dihydro-10-oxo-5H-dibenz(b,f)azepine-5-carboxamide, oxcarbazepina, Oxcarbazepine, oxcarbazepine, oxcarbazepinum	Melanocyte protein Pmel 17 precursor	http://www.ncbi.nlm.nih.gov/protein/P40967.2	Melanocyte protein PMEL	http://www.uniprot.org/uniprot/P40967	Homo sapiens (human)	http://purl.obolibrary.org/obo/NCBITaxon_9606	Homo sapiens	http://purl.obolibrary.org/obo/NCBITaxon_9606
Description of Field	The url for this epitope on the IEDB site	The object type of the epitope, which may include Linear and Discontinuous peptides, as well as Nonpeptidic structures	A short description of the epitope, including its sequence or structure and any post translational modifications	The amino acid and its position within the epitope sequence that has a post-translational modifification	The type of post-translational modification that the specified residue has	The starting position of the epitope within its source reference protein, for Linear peptides	The ending position of the epitope within its source reference protein, for Linear peptides	For nonpeptidic epitopes, the url for the epitope structure. Is often a ChEBI identifier	For nonpeptidic epitopes, synonyms for the epitope structure	The protein or nonpeptidic structure name that the epitope is derived from	The url to an identifier for the protein or nonpeptidic structure that the epitope is derived from. This is often a link to UniProt, but may also be PDB, GenBank, ChEBI, or ONTIE.	The reference proteome protein name that the epitope is derived from	The url to an identifier for the reference proteome protein that the epitope is derived from. This is often a link to UniProt, but may also be PDB, GenBank, or ONTIE.	The organism name that the epitope is derived from	The url to an identifier for the organism that the epitope is derived from. This is usually a link to NCBI, but will be ONTIE, if the species is beyond the scope of NCBI taxonomy.	The species of the organism that the epitope is derived from	The url to an identifier for the species that the epitope is derived from. This is a link to NCBI	If the epitope is an analog, mimotope, or neoepitope or another structure, these fields will descbribe that structure	If the epitope is an analog, mimotope, or neoepitope or another structure, these fields will descbribe that structure	If the epitope is an analog, mimotope, or neoepitope or another structure, these fields will descbribe that structure	If the epitope is an analog, mimotope, or neoepitope or another structure, these fields will descbribe that structure	If the epitope is an analog, mimotope, or neoepitope or another structure, these fields will descbribe that structure	If the epitope is an analog, mimotope, or neoepitope or another structure, these fields will descbribe that structure	If the epitope is an analog, mimotope, or neoepitope or another structure, these fields will descbribe that structure	If the epitope is an analog, mimotope, or neoepitope or another structure, these fields will descbribe that structure	If the epitope is an analog, mimotope, or neoepitope or another structure, these fields will descbribe that structure	If the epitope is an analog, mimotope, or neoepitope or another structure, these fields will descbribe that structure	If the epitope is an analog, mimotope, or neoepitope or another structure, these fields will descbribe that structure	If the epitope is an analog, mimotope, or neoepitope or another structure, these fields will descbribe that structure	If the epitope is an analog, mimotope, or neoepitope or another structure, these fields will descbribe that structure	If the epitope is an analog, mimotope, or neoepitope or another structure, these fields will descbribe that structure	If the epitope is an analog, mimotope, or neoepitope or another structure, these fields will descbribe that structure
Help Topic Link		http://curationwiki.iedb.org/wiki/index.php/Data_Field_Descriptions#Epitope_Object	http://curationwiki.iedb.org/wiki/index.php/Data_Field_Descriptions#Epitope_Fields	http://curationwiki.iedb.org/wiki/index.php/Data_Field_Descriptions#Epitope_Fields	http://curationwiki.iedb.org/wiki/index.php/Data_Field_Descriptions#Epitope_Fields	http://curationwiki.iedb.org/wiki/index.php/Data_Field_Descriptions#Object_Editor	http://curationwiki.iedb.org/wiki/index.php/Data_Field_Descriptions#Object_Editor	https://help.iedb.org/hc/en-us/articles/114094147711-Molecule-Finder-IEDB-3-0-	https://help.iedb.org/hc/en-us/articles/114094147711-Molecule-Finder-IEDB-3-0-	https://help.iedb.org/hc/en-us/articles/114094147251	https://help.iedb.org/hc/en-us/articles/114094147251	https://help.iedb.org/hc/en-us/articles/114094147251	https://help.iedb.org/hc/en-us/articles/114094147251	https://help.iedb.org/hc/en-us/articles/114094147571-Organism-Finder-IEDB-3-0-	https://help.iedb.org/hc/en-us/articles/114094147571-Organism-Finder-IEDB-3-0-	https://help.iedb.org/hc/en-us/articles/114094147571-Organism-Finder-IEDB-3-0-	https://help.iedb.org/hc/en-us/articles/114094147571-Organism-Finder-IEDB-3-0-	http://curationwiki.iedb.org/wiki/index.php/Data_Field_Descriptions#Epitope_Fields	https://help.iedb.org/hc/en-us/articles/360053990892-What-are-the-IEDB-Filter-Options-	https://help.iedb.org/hc/en-us/articles/360053990892-What-are-the-IEDB-Filter-Options-	https://help.iedb.org/hc/en-us/articles/360053990892-What-are-the-IEDB-Filter-Options-	https://help.iedb.org/hc/en-us/articles/360053990892-What-are-the-IEDB-Filter-Options-	https://help.iedb.org/hc/en-us/articles/360053990892-What-are-the-IEDB-Filter-Options-	https://help.iedb.org/hc/en-us/articles/360053990892-What-are-the-IEDB-Filter-Options-	https://help.iedb.org/hc/en-us/articles/360053990892-What-are-the-IEDB-Filter-Options-	https://help.iedb.org/hc/en-us/articles/360053990892-What-are-the-IEDB-Filter-Options-	https://help.iedb.org/hc/en-us/articles/360053990892-What-are-the-IEDB-Filter-Options-	https://help.iedb.org/hc/en-us/articles/360053990892-What-are-the-IEDB-Filter-Options-	https://help.iedb.org/hc/en-us/articles/360053990892-What-are-the-IEDB-Filter-Options-	https://help.iedb.org/hc/en-us/articles/360053990892-What-are-the-IEDB-Filter-Options-	https://help.iedb.org/hc/en-us/articles/360053990892-What-are-the-IEDB-Filter-Options-	https://help.iedb.org/hc/en-us/articles/360053990892-What-are-the-IEDB-Filter-Options-

## Sheet: Query Parameters
Epitope Structure: Linear Sequence
Organism: Influenza virus, Influenza A virus H3N2 (influenza virus A/H3N2), H1N1 swine influenza virus, Influenza A virus (A/81/HO), Influenza A virus (A/X-31(H3N2)) (Influenza A virus (A/X31(H3N2))), Influenza A virus (A/Aichi/2/1968(H3N2)) (Influenza A virus (A//Aichi/2/1968)), Influenza A virus (A/WSN(H1N1)) (Influenza A virus (A/WSN/(H1N1))), Influenza A virus (A/Alaska/6/1977(H3N2)) (Influen…
Antigen: Nucleoprotein (UniProt:P03466) [P03466] (Influenza A virus)
Include Positive Assays
No T cell assays
No MHC assays
Export Type: Full, all data columns
Date Exported: December 18, 2024
