# Supplementary material for: Clinical Serum-Anchored Computational Design Pipeline for a Broad-Spectrum Influenza Multi-Epitope mRNA Vaccine
Source: Biology (Basel). 2026 Feb 19;15(4):357. doi: 10.3390/biology15040357 (PMC12937623; doi:10.3390/biology15040357)
Supplement: Supplementary file 1 [file biology-15-00357-s001.zip › Table S4.xlsx]

## Sheet: Sheet1
Supplementary Table 4. The B-cell linear epitopes selected for further conservation analysis.
#	Antigen	Epitope	Start position	End position	Length	Antigenicity
1	H1N1/NP、H3N2/NP	FDERRNKYLEEHPSAGKDPKKTGGPI	71	96	26	0.7116
2	H1N1/NP	TEIIRMMESARPEDVSFQGRGVFELSDEKATNPIVPSFD	442	480	39	0.7999
3	H3N2/NP	LKLSDHEGRL	47	56	10	0.5771
4	H3N2/NP	WRQANNGKDA	120	129	10	0.702
5	H3N2/NP	VSFRGRGVFELSDEKAAN	456	473	10	1.3032
6	IBV/NP	DVGRKAQKKQ	61	70	10	0.5852
7	IBV/NP	KNARDVKEGK	133	142	10	1.6849
8	IBV/NP	GSDGFSGLNH	187	196	10	0.764
9	IBV/NP	KGFHVPAKEQ	417	426	10	0.7605
10	IBV/NP	PIALSKQAVR	473	482	26	1.1615
11	IBV/NP	DVGRKTQKKQ	61	70	10	0.7109
12	IBV/NP	DAKDKSQLFF	377	386	10	0.9928
