# Supplementary material for: Clinical Serum-Anchored Computational Design Pipeline for a Broad-Spectrum Influenza Multi-Epitope mRNA Vaccine
Source: Biology (Basel). 2026 Feb 19;15(4):357. doi: 10.3390/biology15040357 (PMC12937623; doi:10.3390/biology15040357)
Supplement: Supplementary file 1 [file biology-15-00357-s001.zip › Table S5.xlsx]

## Sheet: Sheet1
Supplementary Table 5. The HTL and CTL epitopes selected for further conservation analysis.
HTL epitopes
#	Antigen	Epitope	Start position	End position	Length	Allele	Antigenicity score
1	H1N1/NP、H3N2/NP	DATYQRTRALVRTGM	145	159	15	HLA-DRB5*01:01	0.5614
2	H1N1/NP	AGQISIQPTFSVQRN	403	417	15	HLA-DRB1*15:01	1.2775
						HLA-DRB4*01:01
3	IBV/NP	YKMVRDDKTIYFSPI	155	169	15	HLA-DRB1*03:01	0.6408
						HLA-DRB3*01:01
4	IBV/NP	DVCFQRSKALKRVGL	206	220	15	HLA-DRB5*01:01	0.8951
5	IBV/NP	SKALKRVGLDPSLIS	212	226	15	HLA-DRB4*01:01	0.9048
6	IBV/NP	NFFFGRDTAEDYDDL	544	558	15	HLA-DRB3*01:01	0.6801
CTL epitopes
#	Antigen	Epitope	Start position	End position	Length	Allele	Antigenicity	Immunogenicity score
1	H1N1/NP、H3N2/NP	SAFDERRNK	69	77	9	HLA-A*11:01	1.3303	0.24644
2	H1N1/NP	DATAGLTHM	128	136	9	HLA-B*35:01	1.1785	0.12619
3	H1N1/NP	NAEFEDLTF	250	258	9	HLA-B*35:01	2.0522	0.282
4	H1N1/NP	STLELRSRY	377	385	9	HLA-A*01:01	2.2468	0.02569
						HLA-A*11:01
5	H1N1/NP	ESARPEDVSF	449	458	10	HLA-B*35:01	1.7739	0.11054
6	H1N1/NP	FQGRGVFEL	458	466	9	HLA-A*02:01	1.2783	0.29224
7	H3N2/NP	NAEIEDLIFL	250	259	10	HLA-B*40:01	1.0108	0.4558
8	H3N2/NP	ELRSGYWAI	380	388	9	HLA-B*08:01	1.7658	0.08965
9	IBV/NP	FSPIRITFL	166	174	9	HLA-B*08:01	2.0943	0.40716
10	IBV/NP	SALTGTEFK	401	409	9	HLA-A*11:01	1.3249	0.2579
11	IBV/NP	TAEDYDDLDY	551	560	10	HLA-A*01:01	1.386	0.0973
