# Supplementary material for: Clinical Serum-Anchored Computational Design Pipeline for a Broad-Spectrum Influenza Multi-Epitope mRNA Vaccine
Source: Biology (Basel). 2026 Feb 19;15(4):357. doi: 10.3390/biology15040357 (PMC12937623; doi:10.3390/biology15040357)
Supplement: Supplementary file 1 [file biology-15-00357-s001.zip › Table S7.xlsx]

## Sheet: Sheet1
Supplementary Table 7. The site proportions of amino acids in NP sequences of all H1N1, H3N2 and IBV were calculated using the Site Counter program in Bioaider.
H1N1-NP	site1	site2	site3	site4	site5	site6	site7	site8	site9	site10	site11	site12	site13	site14	site15	site16	site17	site18	site19	site20	site21	site22	site23	site24	site25	site26	site27	site28	site29	site30	site31	site32	site33	site34	site35	site36	site37	site38	site39	site40	site41	site42	site43	site44	site45	site46	site47	site48	site49
A	0	0.996275	0	0	0.000532198	0	0	0	0	0	0	0	0	0	0	0	0	0	0	0	0	0.507185	0	0	0	0	0.99521	0	0	0	0	0	0	0.00159659	0	0	0	0	0	0	0	0	0	0	0	0	0	0	0
C	0	0	0	0	0.000532198	0	0	0	0	0	0	0	0	0	0	0	0	0	0	0	0	0	0	0	0	0	0	0	0	0	0	0	0	0.000532198	0	0	0	0	0	0	0	0	0	1	0	0	0	0	0
D	0	0	0	0	0	0	0	0	0	0	0	0	0	0.0319319	0	0.161788	0	0.00851517	0	0	0.836615	0	0	0.000532198	0	0	0	0	0	0	0	0	0	0.0399148	0	0	0	0	0	0	0	0	0	0	0	0	0	0	0
E	0	0	0	0	0	0	0.0010644	0	0	0	1	0.000532198	0	0.968068	0	0.000532198	0.00212879	0.989356	0	0	0.000532198	0	0	0.999468	0	0	0	0	0	0	0	0	0	0.00159659	0	0	0	0	0	0	0	0	0	0	0	0.999468	0	0	0
F	0	0	0.00319319	0	0	0	0	0	0	0.000532198	0	0	0	0	0	0	0	0	0	0	0	0	0	0	0	0	0	0	0	0	0	0	0	0	0	0	0	0	0.997871	0	0	0	0	0	0	0	0	0	0.000532198
G	0	0.000532198	0	0	0.998936	0	0	0	0	0	0	0	0	0	0	0.834486	0.997339	0.00212879	0	0	0.000532198	0	0	0	0	0	0	0	0	1	0	0	0	0.935604	1	0	0.999468	0	0	0	0	0	0	0	0	0.000532198	0	0	0.000532198
H	0	0	0	0.0010644	0	0	0	0	0	0	0	0	0	0	0	0	0	0	0.00212879	0	0	0	0	0	0	0	0	0	0	0	0	0	0	0	0	0	0	0	0	0	0	0	0	0	0	0	0	0	0
I	0	0	0	0	0	0	0	0	0	0	0	0	0	0	0.00212879	0	0	0	0	0	0	0.00212879	0	0	1	0	0	0	0	0	0	0	0.987227	0	0	0.999468	0	0	0	0	0.999468	0	0.00212879	0	0	0	0.0010644	0	0
K	0	0	0	0.00372539	0	0	0.995742	0	0	0	0	0	0	0	0	0	0	0	0	0	0	0	0	0	0	0.00212879	0	0	0	0	0.0707823	0	0	0	0	0	0	0.00532198	0	0	0	0	0	0	0	0	0	0.994678	0
L	0	0	0	0	0	0	0	0	0.000532198	0	0	0	0	0	0	0	0	0	0.000532198	0	0	0	0	0	0	0	0	0	0	0	0	0	0	0	0	0	0	0	0.00159659	0	0	0	0	0	0	0	0.998936	0	0.998403
M	1	0	0	0	0	0	0	0	0	0	0	0	1	0	0	0	0	0	0	0	0	0	0	0	0	0	0	0	0	0	0	1	0	0	0	0	0	0	0	0	0	0	0.996807	0	0	0	0	0	0
N	0	0	0	0	0	0	0	0	0	0.000532198	0	0	0	0	0	0	0	0	0	0	0.161256	0	0.0010644	0	0	0	0	0	0	0	0	0	0	0.000532198	0	0	0	0	0	0	0	0	0	0	0	0	0	0	0
P	0	0	0.0010644	0.000532198	0	0	0	0	0	0	0	0.000532198	0	0	0	0	0	0	0	0.00212879	0	0	0	0	0	0	0	0.000532198	0	0	0	0	0	0	0	0	0	0	0	0	0	0	0	0	0	0	0	0	0
Q	0	0	0	0.992549	0	0	0	0	0	0	0	0.998403	0	0	0	0	0	0	0	0.997339	0	0	0	0	0	0.00159659	0	0	0	0	0	0	0	0	0	0	0	0	0	0	0	1	0	0	0	0	0	0.00319319	0
R	0	0	0	0.000532198	0	0	0.000532198	0.999468	0	0	0	0	0	0	0	0	0.000532198	0	0.996275	0.000532198	0	0	0	0	0	0.996275	0	0	0	0	0.929218	0	0	0	0	0	0	0.993614	0	0	0	0	0	0	0	0	0	0.0010644	0
S	0	0	0.99042	0	0	0	0	0	0.999468	0	0	0	0	0	0	0.0010644	0	0	0.0010644	0	0.000532198	0	0.00212879	0	0	0	0.000532198	0.999468	0	0	0	0	0	0.0170303	0	0	0	0.000532198	0	0	0	0	0	0	0	0	0	0	0
T	0	0.000532198	0.00478978	0	0	0.999468	0	0	0	0	0	0	0	0	0.996807	0	0	0	0	0	0.000532198	0.489622	0.996807	0	0	0	0.00159659	0	0	0	0	0	0	0	0	0	0	0	0	0	0	0	0.000532198	0	1	0	0	0	0
V	0	0.00266099	0	0	0	0	0	0	0	0	0	0	0	0	0	0	0	0	0	0	0	0.000532198	0	0	0	0	0.00266099	0	1	0	0	0	0.0127728	0.000532198	0	0.000532198	0	0	0	0	0.000532198	0	0	0	0	0	0	0	0
W	0	0	0	0	0	0	0	0	0	0	0	0	0	0	0	0	0	0	0	0	0	0	0	0	0	0	0	0	0	0	0	0	0	0	0	0	0	0	0	0	0	0	0	0	0	0	0	0	0
Y	0	0	0.000532198	0	0	0	0	0	0	0.998936	0	0	0	0	0	0	0	0	0	0	0	0	0	0	0	0	0	0	0	0	0	0	0	0	0	0	0	0	0	1	0	0	0	0	0	0	0	0	0
-	0	0	0	0	0	0	0	0	0	0	0	0	0	0	0	0	0	0	0	0	0	0	0	0	0	0	0	0	0	0	0	0	0	0	0	0	0	0	0	0	0	0	0	0	0	0	0	0	0
H3N2-NP	site1	site2	site3	site4	site5	site6	site7	site8	site9	site10	site11	site12	site13	site14	site15	site16	site17	site18	site19	site20	site21	site22	site23	site24	site25	site26	site27	site28	site29	site30	site31	site32	site33	site34	site35	site36	site37	site38	site39	site40	site41	site42	site43	site44	site45	site46	site47	site48	site49
A	0	0.996089	0	0	0	0.000434594	0	0.000434594	0	0	0	0	0	0	0	0	0	0	0	0	0	0.993047	0	0	0	0	0.962625	0.000869187	0.000434594	0	0	0	0.000434594	0	0	0	0	0	0	0	0	0	0	0	0	0	0	0	0
C	0	0	0	0	0	0	0	0	0	0	0	0	0	0	0	0	0	0	0	0	0	0	0	0	0	0	0	0	0	0	0	0	0	0	0	0	0	0	0	0	0	0	0	0.999565	0	0	0	0	0
D	0	0	0.000434594	0	0	0	0	0	0	0	0	0	0	0.000434594	0	0.988701	0	0.903955	0	0	0.00912647	0	0	0.00173837	0	0	0.000434594	0	0	0	0	0	0	0.982182	0	0	0	0	0	0	0	0	0	0	0	0.000434594	0	0	0
E	0	0	0	0	0.000434594	0	0	0	0	0	0.999565	0	0	0.999131	0	0	0.000434594	0.0947414	0	0.000434594	0	0	0	0.997827	0	0	0	0	0	0.000434594	0	0	0	0.000434594	0	0	0	0	0	0	0	0	0	0	0	0.999131	0	0.000434594	0
F	0	0	0.00173837	0	0	0	0	0	0.000869187	0.000434594	0	0	0	0	0	0	0	0	0	0	0	0	0	0	0	0	0	0	0	0	0	0	0	0	0	0	0	0	0.999131	0	0	0	0	0	0.000434594	0	0	0	0.00173837
G	0	0	0	0	0.999131	0	0	0	0	0	0.000434594	0	0	0	0	0.00956106	0.999131	0.000869187	0	0	0	0.000434594	0.000434594	0	0	0	0	0	0	0.999131	0	0	0	0.011734	0.999565	0.000434594	0.999565	0	0	0.000434594	0.000434594	0	0.000434594	0	0	0	0	0	0
H	0	0	0	0.00304216	0	0	0	0	0	0	0	0	0	0	0	0	0	0	0.000434594	0.000434594	0	0	0	0	0	0	0	0	0	0	0	0	0	0	0	0	0	0	0	0.000434594	0	0	0	0	0	0	0	0	0.000434594
I	0	0	0	0.000434594	0	0	0	0	0	0	0	0	0	0	0.000434594	0	0	0	0	0	0	0	0	0	0.998696	0	0	0	0.00260756	0	0.000434594	0	0.990004	0	0	0.998696	0	0	0.000434594	0	0.99435	0.000434594	0	0	0	0	0.00173837	0	0
K	0	0	0	0.00173837	0	0	0.999131	0	0	0	0	0	0.000434594	0	0	0	0	0	0	0	0	0	0	0	0	0.00217297	0	0	0	0	0.971317	0	0	0	0	0	0.000434594	0.00608431	0	0	0	0	0	0.000434594	0	0	0	0.996958	0
L	0	0	0	0	0	0	0	0	0	0	0	0	0	0	0	0	0	0	0	0	0	0	0	0	0	0	0	0	0	0	0	0	0	0	0	0.000434594	0	0	0	0	0	0	0	0	0	0	0.998262	0	0.997392
M	1	0	0	0	0	0	0.000434594	0	0	0	0	0	0.999565	0	0	0	0	0	0.000434594	0	0	0	0	0	0	0	0	0	0	0	0	0.999565	0	0	0	0	0	0.000434594	0	0	0	0	0.999131	0	0	0	0	0	0.000434594
N	0	0	0	0	0	0.000434594	0	0	0	0	0	0	0	0	0	0	0	0	0	0	0.984789	0	0.00304216	0	0	0	0	0	0	0	0	0	0	0.00391134	0	0	0	0	0	0	0	0	0	0	0	0	0	0	0
P	0	0	0.000869187	0	0	0	0	0	0	0	0	0	0	0	0	0	0	0	0	0.000869187	0	0	0	0	0	0	0	0	0	0	0	0	0	0	0	0	0	0	0	0	0	0	0	0	0	0	0	0	0
Q	0	0	0	0.99435	0	0	0	0.000434594	0	0.000434594	0	0.999131	0	0	0	0	0	0.000434594	0	0.997827	0	0	0	0	0	0.000434594	0	0	0	0	0	0	0	0	0	0	0	0	0	0	0	0.999565	0	0	0	0	0	0.00130378	0
R	0	0	0	0	0	0	0	0.998696	0	0	0	0	0	0.000434594	0	0	0.000434594	0	0.999131	0	0	0	0	0	0.000434594	0.996089	0	0	0	0.000434594	0.0282486	0.000434594	0	0	0	0	0	0.993481	0	0	0	0	0	0	0	0	0	0.000869187	0
S	0	0.000434594	0.993916	0	0.000434594	0	0	0	0.998696	0	0	0	0	0	0.000434594	0.000434594	0	0	0	0	0.00391134	0	0	0	0	0.000434594	0.0360713	0.999131	0	0	0	0	0	0.000869187	0	0	0	0	0	0	0	0	0	0	0	0	0	0	0
T	0	0.000434594	0.00260756	0	0	0.999131	0.000434594	0	0.000434594	0	0	0.000434594	0	0	0.999131	0	0	0	0	0	0.00217297	0.00521512	0.996523	0	0	0	0	0	0.000434594	0	0	0	0	0	0	0	0	0	0	0	0.000869187	0	0	0	0.999565	0	0	0	0
V	0	0.00217297	0	0	0	0	0	0	0	0	0	0	0	0	0	0.000869187	0	0	0	0	0	0.000869187	0	0	0.000869187	0	0	0	0.996089	0	0	0	0.00912647	0	0.000434594	0	0	0	0	0	0.00391134	0	0	0	0	0	0	0	0
W	0	0	0	0	0	0	0	0	0	0	0	0	0	0	0	0	0	0	0	0	0	0	0	0	0	0	0	0	0	0	0	0	0	0	0	0	0	0	0	0	0	0	0	0	0	0	0	0	0
Y	0	0	0	0	0	0	0	0	0	0.999131	0	0	0	0	0	0.000434594	0	0	0	0	0	0	0	0	0	0	0	0	0	0	0	0	0	0	0	0	0	0	0.000434594	0.999131	0	0	0	0	0	0.000434594	0	0	0
-	0	0	0	0	0	0	0	0	0	0	0	0	0	0	0	0	0	0	0	0	0	0	0	0	0	0	0	0	0	0	0	0	0	0	0	0	0	0	0	0	0	0	0	0	0	0	0	0	0
IBV-NP	site1	site2	site3	site4	site5	site6	site7	site8	site9	site10	site11	site12	site13	site14	site15	site16	site17	site18	site19	site20	site21	site22	site23	site24	site25	site26	site27	site28	site29	site30	site31	site32	site33	site34	site35	site36	site37	site38	site39	site40	site41	site42	site43	site44	site45	site46	site47	site48	site49
A	0	0	0	0	0	0	0	0	0	0	0.00681044	0	0.0102157	0	0	0	0.0590238	0	0	0	0	0.0045403	0.000567537	0	0.0187287	0	0	0.0266742	0.0471056	0	0	0	0	0	0	0.998865	0	0	0.994325	0	0	0	0	0	0	0	0	0	0
C	0	0	0	0	0	0	0	0	0	0	0	0	0	0	0	0	0	0	0	0	0	0	0	0	0	0	0	0	0	0	0	0	0	0	0	0	0	0	0	0	0	0	0	0	0	0	0	0	0
D	0	0	0	0	0.999432	0	1	0.000567537	0	0	0	0	0	0	0.990919	0	0	0	0	0	0	0	0	0	0	0	0	0	0	0	0	0	0	0	0	0	0	0	0	0	0	0	0	0	0	0	0	0.00170261	0
E	0	0	0	0	0.000567537	0	0	0	0	0	0	0.00397276	0	0	0.00283768	0	0	0	0.99773	0.997162	0	0	0	0.00113507	0	0	0.00113507	0	0	0	0	0	0	0	0	0	0	0	0	0	0	0	0	0	0	0	0	0	0
F	0	0	0	0	0	0	0	0	0	0	0	0	0	0	0	0	0	0	0	0	0	0	0.000567537	0	0	0	0	0	0	0	0	0.000567537	0	0	0	0	0	0	0	0	0	0	0	0	0	0	0	0	0
G	0	0	0	0	0	0	0	0.988082	0	0	0	0.994892	0	0	0.00113507	0	0	0	0.00227015	0.00170261	0	0	0	0.99319	0	0.00170261	0.998297	0	0	0	0	0	0	0	0	0	0	0	0	0	0	0	0	0	0	0	0	0	0
H	0	0	0	0	0	0	0	0	0	0.000567537	0	0	0	0	0	0	0	0	0	0	0	0	0	0	0	0	0	0	0	0	0	0	0	0	0	0	0	0	0	0	0	0	0	0	0	0	0	0	0
I	0	0	0	0	0	0.998297	0	0	0.631101	0	0.00681044	0	0.0045403	0.987514	0	0	0.00227015	0	0	0	0.965948	0.00908059	0	0	0.00227015	0	0	0.00340522	0.000567537	0	0	0.997162	0.998865	0	0	0	0.00227015	0	0	0	0	0.00170261	0	0	0	0.00624291	0	0	0
K	0	0	0.000567537	0	0	0	0	0	0	0	0	0	0	0	0	0.997162	0.00397276	0	0	0.00113507	0	0	0	0	0	0	0	0.000567537	0	0.00170261	0	0	0	0.00964813	0	0	0	0	0	0	0	0	0	0.998865	0	0	0.000567537	0.00283768	0
L	0	0	0	0	0	0	0	0	0.000567537	0	0	0	0	0.000567537	0	0	0	0.0107832	0	0	0.00397276	0	0	0	0	0	0	0	0	0	0.00113507	0	0	0	0	0	0	1	0	0	0	0	0	0	0	0	0	0	0
M	1	0	0	1	0	0	0	0	0.353008	0	0	0	0	0	0	0	0.000567537	0	0	0	0.00737798	0	0	0	0	0	0	0.000567537	0	0	0	0	0	0	0	0	0	0	0	0	0	0	0	0	0	0	0	0	0
N	0	0	0.999432	0	0	0	0	0	0	0.990352	0.00227015	0	0	0.000567537	0.00510783	0	0	0	0	0	0	0.00510783	0	0	0.00283768	0.0107832	0	0	0.00170261	0	0	0	0	0	0	0	0.000567537	0	0	0	0	0.00794552	0.99773	0.000567537	0	0.000567537	0	0.99546	0
P	0	0	0	0	0	0	0	0	0	0	0.00113507	0	0	0	0	0	0.0045403	0.975596	0	0	0	0.000567537	0.0107832	0	0.00113507	0	0	0.000567537	0	0	0.996595	0	0	0	0.999432	0	0	0	0.00170261	0.998297	0.996027	0	0	0	0	0	0	0	1
Q	0	0	0	0	0	0	0	0	0	0	0	0	0	0	0	0	0	0.00567537	0	0	0	0	0	0	0	0	0	0	0	0	0	0	0	0	0	0	0	0	0	0	0.000567537	0	0	0	0	0	0	0	0
R	0	0	0	0	0	0	0	0	0	0	0	0.000567537	0	0	0	0.00283768	0	0	0	0	0	0	0	0.00283768	0	0	0	0	0	0.998297	0	0	0	0.990352	0	0	0	0	0	0	0	0.000567537	0	0.000567537	1	0	0.999432	0	0
S	0	1	0	0	0	0	0	0.0113507	0	0.00681044	0.000567537	0	0.000567537	0.000567537	0	0	0	0.00510783	0	0	0	0	0.986947	0	0	0.986379	0	0	0.000567537	0	0.00227015	0	0	0	0.000567537	0.00113507	0	0	0.000567537	0.00170261	0.00227015	0.989217	0.00227015	0	0	0	0	0	0
T	0	0	0	0	0	0	0	0	0.00227015	0.00170261	0.981839	0	0.984677	0.00737798	0	0	0.929058	0.00283768	0	0	0.0215664	0.980704	0.000567537	0	0.974461	0	0	0.968218	0.950057	0	0	0	0	0	0	0	0.996595	0	0.00227015	0	0	0	0	0	0	0.99319	0	0	0
V	0	0	0	0	0	0.00170261	0	0	0.0119183	0	0	0	0	0.00340522	0	0	0	0	0	0	0.00113507	0	0	0.00113507	0	0	0.000567537	0	0	0	0	0.00227015	0.00113507	0	0	0	0	0	0.000567537	0	0	0	0	0	0	0	0	0	0
W	0	0	0	0	0	0	0	0	0	0	0	0	0	0	0	0	0	0	0	0	0	0	0	0	0	0	0	0	0	0	0	0	0	0	0	0	0	0	0	0	0	0	0	0	0	0	0	0	0
Y	0	0	0	0	0	0	0	0	0	0	0	0	0	0	0	0	0	0	0	0	0	0	0.000567537	0	0	0	0	0	0	0	0	0	0	0	0	0	0	0	0	0	0	0	0	0	0	0	0	0	0
-	0	0	0	0	0	0	0	0	0	0	0	0	0	0	0	0	0	0	0	0	0	0	0	0	0	0	0	0	0	0	0	0	0	0	0	0	0	0	0	0	0	0	0	0	0	0	0	0	0
[truncated: 526 more columns]
