# Supplementary material for: Clinical Serum-Anchored Computational Design Pipeline for a Broad-Spectrum Influenza Multi-Epitope mRNA Vaccine
Source: Biology (Basel). 2026 Feb 19;15(4):357. doi: 10.3390/biology15040357 (PMC12937623; doi:10.3390/biology15040357)
Supplement: Supplementary file 1 [file biology-15-00357-s001.zip › Table S8.xlsx]

## Sheet: H1N1-NP
Supplementary Table 8. The maximum proportions and mutations of amino acids at the sites in NP sequences of all H1N1, H3N2, and IBV were calculated using the Site Counter program in Bioaider.
H1N1/NP	Sites	type_kinds	proportion	mutation
	1	M	1	0
	2	A	0.996275	0.00372539
	3	S	0.99042	0.00957956
	4	Q	0.992549	0.00745077
	5	G	0.998936	0.0010644
	6	T	0.999468	0.000532198
	7	K	0.995742	0.00425758
	8	R	0.999468	0.000532198
	9	S	0.999468	0.000532198
	10	Y	0.998936	0.0010644
	11	E	1	0
	12	Q	0.998403	0.00159659
	13	M	1	0
	14	E	0.968068	0.0319319
	15	T	0.996807	0.00319319
	16	G	0.834486	0.165514
	17	G	0.997339	0.00266099
	18	E	0.989356	0.010644
	19	R	0.996275	0.00372539
	20	Q	0.997339	0.00266099
	21	D	0.836615	0.163385
	22	A	0.507185	0.492815
	23	T	0.996807	0.00319319
	24	E	0.999468	0.000532198
	25	I	1	0
	26	R	0.996275	0.00372539
	27	A	0.99521	0.00478978
	28	S	0.999468	0.000532198
	29	V	1	0
	30	G	1	0
	31	R	0.929218	0.0707823
	32	M	1	0
	33	I	0.987227	0.0127728
	34	G	0.935604	0.064396
	35	G	1	0
	36	I	0.999468	0.000532198
	37	G	0.999468	0.000532198
	38	R	0.993614	0.00638638
	39	F	0.997871	0.00212879
	40	Y	1	0
	41	I	0.999468	0.000532198
	42	Q	1	0
	43	M	0.996807	0.00319319
	44	C	1	0
	45	T	1	0
	46	E	0.999468	0.000532198
	47	L	0.998936	0.0010644
	48	K	0.994678	0.00532198
	49	L	0.998403	0.00159659
	50	S	0.875466	0.124534
	51	D	0.997339	0.00266099
	52	Y	0.992017	0.00798297
	53	D	0.824907	0.175093
	54	G	0.997871	0.00212879
	55	R	0.996275	0.00372539
	56	L	0.997871	0.00212879
	57	I	0.993081	0.00691857
	58	Q	0.999468	0.000532198
	59	N	0.998936	0.0010644
	60	S	0.997339	0.00266099
	61	I	0.831825	0.168175
	62	T	0.997871	0.00212879
	63	I	0.990953	0.00904737
	64	E	0.999468	0.000532198
	65	R	0.993081	0.00691857
	66	M	0.997871	0.00212879
	67	V	0.994146	0.00585418
	68	L	0.998936	0.0010644
	69	S	0.995742	0.00425758
	70	A	0.962746	0.0372539
	71	F	0.992549	0.00745077
	72	D	0.992549	0.00745077
	73	E	0.995742	0.00425758
	74	R	0.998936	0.0010644
	75	R	0.998403	0.00159659
	76	N	0.998403	0.00159659
	77	K	0.992549	0.00745077
	78	Y	0.99521	0.00478978
	79	L	0.999468	0.000532198
	80	E	0.998403	0.00159659
	81	E	0.993081	0.00691857
	82	H	0.998936	0.0010644
	83	P	0.998936	0.0010644
	84	S	0.991485	0.00851517
	85	A	0.980841	0.0191591
	86	G	0.998936	0.0010644
	87	K	0.997871	0.00212879
	88	D	0.996275	0.00372539
	89	P	0.995742	0.00425758
	90	K	0.994146	0.00585418
	91	K	0.996807	0.00319319
	92	T	0.999468	0.000532198
	93	G	0.998936	0.0010644
	94	G	0.999468	0.000532198
	95	P	0.996807	0.00319319
	96	I	0.994146	0.00585418
	97	Y	0.999468	0.000532198
	98	R	0.853113	0.146887
	99	R	0.992549	0.00745077
	100	I	0.775945	0.224055
	101	D	0.969133	0.0308675
	102	G	0.983502	0.0164981
	103	K	0.99521	0.00478978
	104	W	0.996807	0.00319319
	105	T	0.486429	0.513571
	106	R	0.993081	0.00691857
	107	E	0.988292	0.0117084
	108	L	0.996275	0.00372539
	109	I	0.853113	0.146887
	110	L	0.996807	0.00319319
	111	Y	0.995742	0.00425758
	112	D	0.997339	0.00266099
	113	K	0.996807	0.00319319
	114	E	0.990953	0.00904737
	115	E	0.997871	0.00212879
	116	I	0.989356	0.010644
	117	R	0.992549	0.00745077
	118	R	0.997339	0.00266099
	119	V	0.821714	0.178286
	120	W	0.997871	0.00212879
	121	R	0.999468	0.000532198
	122	Q	0.996807	0.00319319
	123	A	0.997871	0.00212879
	124	N	0.998936	0.0010644
	125	N	0.994678	0.00532198
	126	G	0.99521	0.00478978
	127	E	0.843002	0.156998
	128	D	0.988824	0.0111762
	129	A	0.986695	0.0133049
	130	T	0.989356	0.010644
	131	A	0.992549	0.00745077
	132	G	0.999468	0.000532198
	133	L	0.996807	0.00319319
	134	T	0.997339	0.00266099
	135	H	0.998936	0.0010644
	136	I	0.93454	0.0654604
	137	M	0.997871	0.00212879
	138	I	0.998403	0.00159659
	139	W	0.999468	0.000532198
	140	H	0.998403	0.00159659
	141	S	0.998936	0.0010644
	142	N	1	0
	143	L	0.998936	0.0010644
	144	N	0.999468	0.000532198
	145	D	0.998936	0.0010644
	146	A	0.853113	0.146887
	147	T	0.999468	0.000532198
	148	Y	0.999468	0.000532198
	149	Q	0.998403	0.00159659
	150	R	0.999468	0.000532198
	151	T	0.998936	0.0010644
	152	R	0.999468	0.000532198
	153	A	0.999468	0.000532198
	154	L	0.998403	0.00159659
	155	V	0.998936	0.0010644
	156	R	0.997871	0.00212879
	157	T	0.997339	0.00266099
	158	G	0.999468	0.000532198
	159	M	0.992549	0.00745077
	160	D	0.998936	0.0010644
	161	P	0.999468	0.000532198
	162	R	0.998403	0.00159659
	163	M	0.997871	0.00212879
	164	C	0.998936	0.0010644
	165	S	1	0
	166	L	0.999468	0.000532198
	167	M	0.998936	0.0010644
	168	Q	0.998936	0.0010644
	169	G	0.998936	0.0010644
	170	S	0.998403	0.00159659
	171	T	0.998403	0.00159659
	172	L	0.997871	0.00212879
	173	P	0.996807	0.00319319
	174	R	0.997339	0.00266099
	175	R	0.991485	0.00851517
	176	S	0.993614	0.00638638
	177	G	1	0
	178	A	0.995742	0.00425758
	179	A	0.998936	0.0010644
	180	G	0.999468	0.000532198
	181	A	0.99521	0.00478978
	182	A	0.997339	0.00266099
	183	V	0.992549	0.00745077
	184	K	0.995742	0.00425758
	185	G	0.996807	0.00319319
	186	V	0.982437	0.0175625
	187	G	0.996275	0.00372539
	188	T	0.997339	0.00266099
	189	I	0.827568	0.172432
	190	A	0.815327	0.184673
	191	M	0.87653	0.12347
	192	E	0.998403	0.00159659
	193	L	0.997871	0.00212879
	194	I	0.990953	0.00904737
	195	R	0.998403	0.00159659
	196	M	0.998403	0.00159659
	197	I	0.991485	0.00851517
	198	K	0.999468	0.000532198
	199	R	0.998936	0.0010644
	200	G	0.999468	0.000532198
	201	I	0.993081	0.00691857
	202	N	0.994678	0.00532198
	203	D	0.998403	0.00159659
	204	R	0.998936	0.0010644
	205	N	0.999468	0.000532198
	206	F	0.998936	0.0010644
	207	W	0.998403	0.00159659
	208	R	0.997339	0.00266099
	209	G	0.998936	0.0010644
	210	E	0.998936	0.0010644
	211	N	0.994678	0.00532198
	212	G	0.999468	0.000532198
	213	R	0.998936	0.0010644
	214	R	0.840873	0.159127
	215	T	0.998403	0.00159659
	216	R	0.996275	0.00372539
	217	V	0.806812	0.193188
	218	A	0.997871	0.00212879
	219	Y	0.998936	0.0010644
	220	E	0.996275	0.00372539
	221	R	0.999468	0.000532198
	222	M	0.996275	0.00372539
	223	C	0.998403	0.00159659
	224	N	0.997871	0.00212879
	225	I	0.997339	0.00266099
	226	L	0.997339	0.00266099
	227	K	0.998936	0.0010644
	228	G	0.999468	0.000532198
	229	K	0.999468	0.000532198
	230	F	0.998936	0.0010644
	231	Q	0.999468	0.000532198
	232	T	0.997339	0.00266099
	233	A	0.99521	0.00478978
	234	A	0.994678	0.00532198
	235	Q	0.997871	0.00212879
	236	R	0.90314	0.09686
	237	A	0.995742	0.00425758
	238	M	0.997339	0.00266099
	239	M	0.986695	0.0133049
	240	D	0.998936	0.0010644
	241	Q	0.998936	0.0010644
	242	V	0.99521	0.00478978
	243	R	0.997871	0.00212879
	244	E	0.998403	0.00159659
	245	S	0.997871	0.00212879
	246	R	0.998936	0.0010644
	247	N	0.963278	0.0367217
	248	P	0.997871	0.00212879
	249	G	0.998403	0.00159659
	250	N	0.999468	0.000532198
	251	A	0.994146	0.00585418
	252	E	0.998936	0.0010644
	253	I	0.980841	0.0191591
	254	E	0.999468	0.000532198
	255	D	0.998403	0.00159659
	256	L	0.992017	0.00798297
	257	I	0.869611	0.130389
	258	F	0.998936	0.0010644
	259	L	0.99521	0.00478978
	260	A	0.993614	0.00638638
	261	R	0.999468	0.000532198
	262	S	0.998936	0.0010644
	263	A	0.996807	0.00319319
	264	L	0.998936	0.0010644
	265	I	0.993614	0.00638638
	266	L	0.997871	0.00212879
	267	R	0.999468	0.000532198
	268	G	0.998936	0.0010644
	269	S	0.998403	0.00159659
	270	V	0.99521	0.00478978
	271	A	0.997871	0.00212879
	272	H	0.998936	0.0010644
	273	K	1	0
	274	S	0.998403	0.00159659
	275	C	0.998936	0.0010644
	276	L	0.998936	0.0010644
	277	P	0.998403	0.00159659
	278	A	0.996275	0.00372539
	279	C	0.997871	0.00212879
	280	V	0.993614	0.00638638
	281	Y	0.997871	0.00212879
	282	G	0.998936	0.0010644
	283	L	0.836083	0.163917
	284	A	0.994146	0.00585418
	285	V	0.988292	0.0117084
	286	A	0.99521	0.00478978
	287	S	0.989356	0.010644
	288	G	0.998936	0.0010644
	289	H	0.834486	0.165514
	290	D	0.988292	0.0117084
	291	F	0.998936	0.0010644
	292	E	0.994678	0.00532198
	293	R	0.860032	0.139968
	294	E	0.997339	0.00266099
	295	G	0.997871	0.00212879
	296	Y	0.998403	0.00159659
	297	S	0.997871	0.00212879
	298	L	0.998403	0.00159659
	299	V	0.998403	0.00159659
	300	G	0.998403	0.00159659
	301	I	0.905269	0.0947312
	302	D	0.997339	0.00266099
	303	P	0.998403	0.00159659
	304	F	0.998936	0.0010644
	305	K	0.978712	0.0212879
	306	L	0.998403	0.00159659
	307	L	0.995742	0.00425758
	308	Q	0.997339	0.00266099
	309	N	0.875466	0.124534
	310	S	0.99521	0.00478978
	311	Q	0.996807	0.00319319
	312	V	0.994678	0.00532198
	313	V	0.798297	0.201703
	314	S	0.996275	0.00372539
	315	L	0.997339	0.00266099
	316	M	0.816924	0.183076
	317	R	0.998403	0.00159659
	318	P	0.994146	0.00585418
	319	N	0.997871	0.00212879
	320	E	0.997871	0.00212879
	321	N	0.996275	0.00372539
	322	P	0.997871	0.00212879
	323	A	0.99042	0.00957956
	324	H	0.997871	0.00212879
	325	K	0.997871	0.00212879
	326	S	0.998403	0.00159659
	327	Q	0.998403	0.00159659
	328	L	0.996807	0.00319319
	329	V	0.991485	0.00851517
	330	W	0.997871	0.00212879
	331	M	0.993614	0.00638638
	332	A	0.998403	0.00159659
	333	C	0.997871	0.00212879
	334	H	0.862161	0.137839
	335	S	0.994146	0.00585418
	336	A	0.997339	0.00266099
	337	A	0.998403	0.00159659
	338	F	0.998936	0.0010644
	339	E	0.998403	0.00159659
	340	D	0.998936	0.0010644
	341	L	0.997871	0.00212879
	342	R	0.996275	0.00372539
	343	V	0.981373	0.0186269
	344	S	0.983502	0.0164981
	345	S	0.993614	0.00638638
	346	F	0.996275	0.00372539
	347	I	0.995742	0.00425758
	348	R	0.990953	0.00904737
	349	G	0.998936	0.0010644
	350	K	0.833422	0.166578
	351	K	0.888771	0.111229
	352	V	0.994146	0.00585418
	353	I	0.839808	0.160192
	354	P	0.995742	0.00425758
	355	R	0.997871	0.00212879
	356	G	0.996275	0.00372539
	357	K	0.983502	0.0164981
	358	L	0.998936	0.0010644
	359	S	0.993614	0.00638638
	360	T	0.996807	0.00319319
	361	R	0.998403	0.00159659
	362	G	0.998936	0.0010644
	363	V	0.980309	0.0196913
	364	Q	0.997871	0.00212879
	365	I	0.994146	0.00585418
	366	A	0.998936	0.0010644
	367	S	0.998936	0.0010644
	368	N	0.996275	0.00372539
	369	E	0.998403	0.00159659
	370	N	0.988292	0.0117084
	371	V	0.833954	0.166046
	372	E	0.856307	0.143693
	373	T	0.843534	0.156466
	374	M	0.895157	0.104843
	375	D	0.827568	0.172432
	376	S	0.998403	0.00159659
	377	N	0.820649	0.179351
	378	T	0.998936	0.0010644
	379	L	0.998936	0.0010644
	380	E	0.998403	0.00159659
	381	L	0.998936	0.0010644
	382	R	0.997339	0.00266099
	383	S	0.997871	0.00212879
	384	R	0.988292	0.0117084
	385	Y	0.998936	0.0010644
	386	W	0.998403	0.00159659
	387	A	0.998403	0.00159659
	388	I	0.998403	0.00159659
	389	R	0.997339	0.00266099
	390	T	0.999468	0.000532198
	391	R	0.995742	0.00425758
	392	S	0.999468	0.000532198
	393	G	0.998936	0.0010644
	394	G	0.999468	0.000532198
	395	N	0.99521	0.00478978
	396	T	0.99521	0.00478978
	397	N	0.995742	0.00425758
	398	Q	0.993081	0.00691857
	399	Q	0.997339	0.00266099
	400	K	0.825439	0.174561
	401	A	0.994146	0.00585418
	402	S	0.996275	0.00372539
	403	A	0.991485	0.00851517
	404	G	0.998403	0.00159659
	405	Q	0.998936	0.0010644
	406	I	0.990953	0.00904737
	407	S	0.999468	0.000532198
	408	V	0.848324	0.151676
	409	Q	0.998936	0.0010644
	410	P	0.999468	0.000532198
	411	T	0.996275	0.00372539
	412	F	0.998936	0.0010644
	413	S	0.999468	0.000532198
	414	V	0.998936	0.0010644
	415	Q	0.999468	0.000532198
	416	R	0.998936	0.0010644
	417	N	0.996275	0.00372539
	418	L	0.994678	0.00532198
	419	P	0.999468	0.000532198
	420	F	0.998936	0.0010644
	421	E	0.844598	0.155402
	422	R	0.855242	0.144758
	423	A	0.890899	0.109101
	424	T	0.995742	0.00425758
	425	V	0.597126	0.402874
	426	M	0.995742	0.00425758
	427	A	0.998936	0.0010644
	428	A	0.997871	0.00212879
	429	F	0.999468	0.000532198
	430	S	0.858435	0.141565
	431	G	0.995742	0.00425758
	432	N	0.990953	0.00904737
	433	N	0.827036	0.172964
	434	E	0.997871	0.00212879
	435	G	0.999468	0.000532198
	436	R	0.999468	0.000532198
	437	T	0.995742	0.00425758
	438	S	0.999468	0.000532198
	439	D	0.997871	0.00212879
	440	M	0.999468	0.000532198
	441	R	0.999468	0.000532198
	442	T	0.857371	0.142629
	443	E	0.997339	0.00266099
	444	V	0.772219	0.227781
	445	I	0.996807	0.00319319
	446	R	0.878127	0.121873
	447	M	0.989888	0.0101118
	448	M	0.998936	0.0010644
	449	E	0.999468	0.000532198
	450	S	0.969133	0.0308675
	451	A	0.995742	0.00425758
	452	K	0.841937	0.158063
	453	P	0.962214	0.0377861
	454	E	0.987759	0.0122406
	455	D	0.8595	0.1405
	456	L	0.836083	0.163917
	457	S	0.999468	0.000532198
	458	F	0.998936	0.0010644
	459	Q	0.989888	0.0101118
	460	G	0.996807	0.00319319
	461	R	0.998936	0.0010644
	462	G	0.999468	0.000532198
	463	V	0.99521	0.00478978
	464	F	0.998936	0.0010644
	465	E	0.999468	0.000532198
	466	L	0.985631	0.0143693
	467	S	0.996807	0.00319319
	468	D	0.999468	0.000532198
	469	E	0.996275	0.00372539
	470	K	0.871208	0.128792
	471	A	0.999468	0.000532198
	472	T	0.948909	0.051091
	473	N	0.975519	0.0244811
	474	P	0.999468	0.000532198
	475	I	0.994678	0.00532198
	476	V	0.997871	0.00212879
	477	P	0.998936	0.0010644
	478	S	0.997339	0.00266099
	479	F	0.999468	0.000532198
	480	D	0.99521	0.00478978
	481	M	0.991485	0.00851517
	482	S	0.984566	0.0154337
	483	N	0.995742	0.00425758
	484	E	0.999468	0.000532198
	485	G	0.998403	0.00159659
	486	S	0.993614	0.00638638
	487	Y	0.999468	0.000532198
	488	F	0.997339	0.00266099
	489	F	0.998936	0.0010644
	490	G	0.998936	0.0010644
	491	D	0.998403	0.00159659
	492	N	0.993081	0.00691857
	493	A	0.999468	0.000532198
	494	E	0.992549	0.00745077
	495	E	0.996275	0.00372539
	496	Y	0.998403	0.00159659
	497	D	0.995742	0.00425758
	498	N	0.701969	0.298031

## Sheet: H3N2-NP
H3N2/NP	Sites	type_kinds	proportion	mutation
	1	M	1	0
	2	A	0.996089	0.00391134
	3	S	0.993916	0.00608431
	4	Q	0.99435	0.00564972
	5	G	0.999131	0.000869187
	6	T	0.999131	0.000869187
	7	K	0.999131	0.000869187
	8	R	0.998696	0.00130378
	9	S	0.998696	0.00130378
	10	Y	0.999131	0.000869187
	11	E	0.999565	0.000434594
	12	Q	0.999131	0.000869187
	13	M	0.999565	0.000434594
	14	E	0.999131	0.000869187
	15	T	0.999131	0.000869187
	16	D	0.988701	0.0112994
	17	G	0.999131	0.000869187
	18	D	0.903955	0.0960452
	19	R	0.999131	0.000869187
	20	Q	0.997827	0.00217297
	21	N	0.984789	0.0152108
	22	A	0.993047	0.0069535
	23	T	0.996523	0.00347675
	24	E	0.997827	0.00217297
	25	I	0.998696	0.00130378
	26	R	0.996089	0.00391134
	27	A	0.962625	0.0373751
	28	S	0.999131	0.000869187
	29	V	0.996089	0.00391134
	30	G	0.999131	0.000869187
	31	K	0.971317	0.0286832
	32	M	0.999565	0.000434594
	33	I	0.990004	0.00999565
	34	D	0.982182	0.0178183
	35	G	0.999565	0.000434594
	36	I	0.998696	0.00130378
	37	G	0.999565	0.000434594
	38	R	0.993481	0.0065189
	39	F	0.999131	0.000869187
	40	Y	0.999131	0.000869187
	41	I	0.99435	0.00564972
	42	Q	0.999565	0.000434594
	43	M	0.999131	0.000869187
	44	C	0.999565	0.000434594
	45	T	0.999565	0.000434594
	46	E	0.999131	0.000869187
	47	L	0.998262	0.00173837
	48	K	0.996958	0.00304216
	49	L	0.997392	0.00260756
	50	S	0.994785	0.00521512
	51	D	0.998696	0.00130378
	52	H	0.794003	0.205997
	53	E	0.996089	0.00391134
	54	G	0.997827	0.00217297
	55	R	0.999565	0.000434594
	56	L	0.999565	0.000434594
	57	I	0.996523	0.00347675
	58	Q	0.999565	0.000434594
	59	N	0.998696	0.00130378
	60	S	0.999565	0.000434594
	61	L	0.988701	0.0112994
	62	T	0.997827	0.00217297
	63	I	0.993916	0.00608431
	64	E	0.998262	0.00173837
	65	K	0.9196	0.0803998
	66	M	0.999131	0.000869187
	67	V	0.993916	0.00608431
	68	L	0.999565	0.000434594
	69	S	0.996089	0.00391134
	70	A	0.994785	0.00521512
	71	F	0.999131	0.000869187
	72	D	0.996958	0.00304216
	73	E	0.995219	0.00478053
	74	R	0.999131	0.000869187
	75	R	0.998696	0.00130378
	76	N	0.998262	0.00173837
	77	K	0.859192	0.140808
	78	Y	0.998696	0.00130378
	79	L	0.999565	0.000434594
	80	E	0.999565	0.000434594
	81	E	0.995219	0.00478053
	82	H	0.999565	0.000434594
	83	P	0.999565	0.000434594
	84	S	0.994785	0.00521512
	85	A	0.980443	0.0195567
	86	G	0.999565	0.000434594
	87	K	0.999565	0.000434594
	88	D	0.998696	0.00130378
	89	P	0.999131	0.000869187
	90	K	0.997392	0.00260756
	91	K	0.998262	0.00173837
	92	T	0.999131	0.000869187
	93	G	0.998262	0.00173837
	94	G	0.998696	0.00130378
	95	P	0.996958	0.00304216
	96	I	0.992612	0.00738809
	97	Y	0.999131	0.000869187
	98	R	0.868318	0.131682
	99	R	0.996089	0.00391134
	100	V	0.956541	0.0434594
	101	D	0.97914	0.0208605
	102	G	0.993916	0.00608431
	103	K	0.903086	0.0969144
	104	W	0.999131	0.000869187
	105	M	0.965233	0.0347675
	106	R	0.999131	0.000869187
	107	E	0.998696	0.00130378
	108	L	0.998696	0.00130378
	109	V	0.976532	0.0234681
	110	L	0.998696	0.00130378
	111	Y	0.997827	0.00217297
	112	D	0.997392	0.00260756
	113	K	0.999131	0.000869187
	114	E	0.993047	0.0069535
	115	E	0.999131	0.000869187
	116	I	0.996523	0.00347675
	117	R	0.999131	0.000869187
	118	R	0.999131	0.000869187
	119	I	0.983485	0.0165146
	120	W	0.999565	0.000434594
	121	R	0.996523	0.00347675
	122	Q	0.999565	0.000434594
	123	A	0.999131	0.000869187
	124	N	0.998696	0.00130378
	125	N	0.997392	0.00260756
	126	G	0.997392	0.00260756
	127	E	0.920904	0.079096
	128	D	0.990439	0.00956106
	129	A	0.996089	0.00391134
	130	T	0.997827	0.00217297
	131	S	0.765319	0.234681
	132	G	0.999565	0.000434594
	133	L	0.998262	0.00173837
	134	T	0.997392	0.00260756
	135	H	0.999131	0.000869187
	136	I	0.639722	0.360278
	137	M	0.999131	0.000869187
	138	I	0.999131	0.000869187
	139	W	0.998696	0.00130378
	140	H	0.999131	0.000869187
	141	S	0.999131	0.000869187
	142	N	0.998262	0.00173837
	143	L	0.999131	0.000869187
	144	N	0.999131	0.000869187
	145	D	0.999131	0.000869187
	146	A	0.882225	0.117775
	147	T	0.998262	0.00173837
	148	Y	0.999131	0.000869187
	149	Q	0.999131	0.000869187
	150	R	0.999565	0.000434594
	151	T	0.999565	0.000434594
	152	R	0.999131	0.000869187
	153	A	0.999131	0.000869187
	154	L	0.997392	0.00260756
	155	V	0.999565	0.000434594
	156	R	0.999131	0.000869187
	157	T	0.994785	0.00521512
	158	G	0.999131	0.000869187
	159	M	0.999131	0.000869187
	160	D	0.998696	0.00130378
	161	P	0.998696	0.00130378
	162	R	0.999131	0.000869187
	163	M	0.998696	0.00130378
	164	C	0.999131	0.000869187
	165	S	0.999131	0.000869187
	166	L	0.998696	0.00130378
	167	M	0.998262	0.00173837
	168	Q	0.998262	0.00173837
	169	G	0.998262	0.00173837
	170	S	0.998696	0.00130378
	171	T	0.998262	0.00173837
	172	L	0.999131	0.000869187
	173	P	0.997827	0.00217297
	174	R	0.998696	0.00130378
	175	R	0.996089	0.00391134
	176	S	0.996523	0.00347675
	177	G	0.998696	0.00130378
	178	A	0.998262	0.00173837
	179	A	0.997827	0.00217297
	180	G	0.997827	0.00217297
	181	A	0.993481	0.0065189
	182	A	0.996089	0.00391134
	183	V	0.993481	0.0065189
	184	K	0.996958	0.00304216
	185	G	0.997827	0.00217297
	186	I	0.940026	0.0599739
	187	G	0.998262	0.00173837
	188	T	0.998696	0.00130378
	189	M	0.984355	0.0156454
	190	V	0.988266	0.011734
	191	M	0.995654	0.00434594
	192	E	0.997392	0.00260756
	193	L	0.997827	0.00217297
	194	I	0.993916	0.00608431
	195	R	0.997392	0.00260756
	196	M	0.998696	0.00130378
	197	I	0.519339	0.480661
	198	K	0.996958	0.00304216
	199	R	0.998696	0.00130378
	200	G	0.998696	0.00130378
	201	I	0.996089	0.00391134
	202	N	0.997827	0.00217297
	203	D	0.997827	0.00217297
	204	R	0.998262	0.00173837
	205	N	0.997392	0.00260756
	206	F	0.998696	0.00130378
	207	W	0.998696	0.00130378
	208	R	0.997392	0.00260756
	209	G	0.998696	0.00130378
	210	E	0.996089	0.00391134
	211	N	0.996089	0.00391134
	212	G	0.998696	0.00130378
	213	R	0.998696	0.00130378
	214	K	0.984789	0.0152108
	215	T	0.998696	0.00130378
	216	R	0.996523	0.00347675
	217	S	0.942634	0.0573664
	218	A	0.998262	0.00173837
	219	Y	0.996958	0.00304216
	220	E	0.889179	0.110821
	221	R	0.998262	0.00173837
	222	M	0.995219	0.00478053
	223	C	0.998262	0.00173837
	224	N	0.998262	0.00173837
	225	I	0.996089	0.00391134
	226	L	0.998262	0.00173837
	227	K	0.998262	0.00173837
	228	G	0.997827	0.00217297
	229	K	0.998262	0.00173837
	230	F	0.995654	0.00434594
	231	Q	0.998262	0.00173837
	232	T	0.996089	0.00391134
	233	A	0.998262	0.00173837
	234	A	0.997827	0.00217297
	235	Q	0.998262	0.00173837
	236	R	0.896567	0.103433
	237	A	0.996958	0.00304216
	238	M	0.997827	0.00217297
	239	V	0.886571	0.113429
	240	D	0.997827	0.00217297
	241	Q	0.998696	0.00130378
	242	V	0.995654	0.00434594
	243	R	0.995654	0.00434594
	244	E	0.998262	0.00173837
	245	S	0.997392	0.00260756
	246	R	0.998262	0.00173837
	247	N	0.993481	0.0065189
	248	P	0.997392	0.00260756
	249	G	0.997827	0.00217297
	250	N	0.997827	0.00217297
	251	A	0.994785	0.00521512
	252	E	0.998262	0.00173837
	253	I	0.991308	0.00869187
	254	E	0.997827	0.00217297
	255	D	0.998262	0.00173837
	256	L	0.996958	0.00304216
	257	I	0.991743	0.00825728
	258	F	0.998262	0.00173837
	259	L	0.95176	0.0482399
	260	A	0.992177	0.00782269
	261	R	0.997827	0.00217297
	262	S	0.998262	0.00173837
	263	A	0.996958	0.00304216
	264	L	0.997827	0.00217297
	265	I	0.991743	0.00825728
	266	L	0.997827	0.00217297
	267	R	0.998696	0.00130378
	268	G	0.998262	0.00173837
	269	S	0.997827	0.00217297
	270	V	0.986962	0.0130378
	271	A	0.998262	0.00173837
	272	H	0.998262	0.00173837
	273	K	0.998262	0.00173837
	274	S	0.998262	0.00173837
	275	C	0.996958	0.00304216
	276	L	0.998262	0.00173837
	277	P	0.998262	0.00173837
	278	A	0.996958	0.00304216
	279	C	0.998262	0.00173837
	280	A	0.794437	0.205563
	281	Y	0.997827	0.00217297
	282	G	0.997392	0.00260756
	283	P	0.986093	0.013907
	284	A	0.996089	0.00391134
	285	V	0.98957	0.0104302
	286	S	0.954802	0.0451977
	287	S	0.990004	0.00999565
	288	G	0.997827	0.00217297
	289	Y	0.988266	0.011734
	290	D	0.977401	0.0225989
	291	F	0.996958	0.00304216
	292	E	0.996089	0.00391134
	293	K	0.981747	0.0182529
	294	E	0.996958	0.00304216
	295	G	0.997392	0.00260756
	296	Y	0.996958	0.00304216
	297	S	0.997392	0.00260756
	298	L	0.997392	0.00260756
	299	V	0.996958	0.00304216
	300	G	0.996958	0.00304216
	301	I	0.986093	0.013907
	302	D	0.996523	0.00347675
	303	P	0.996523	0.00347675
	304	F	0.997392	0.00260756
	305	K	0.993481	0.0065189
	306	L	0.996523	0.00347675
	307	L	0.996958	0.00304216
	308	Q	0.997392	0.00260756
	309	N	0.995654	0.00434594
	310	S	0.996089	0.00391134
	311	Q	0.995654	0.00434594
	312	I	0.804433	0.195567
	313	Y	0.986093	0.013907
	314	S	0.995219	0.00478053
	315	L	0.997392	0.00260756
	316	I	0.987831	0.0121686
	317	R	0.996958	0.00304216
	318	P	0.990439	0.00956106
	319	N	0.990874	0.00912647
	320	E	0.997392	0.00260756
	321	N	0.996089	0.00391134
	322	P	0.997392	0.00260756
	323	A	0.990439	0.00956106
	324	H	0.996958	0.00304216
	325	K	0.996958	0.00304216
	326	S	0.996523	0.00347675
	327	Q	0.996523	0.00347675
	328	L	0.994785	0.00521512
	329	V	0.995219	0.00478053
	330	W	0.996958	0.00304216
	331	M	0.992612	0.00738809
	332	A	0.996958	0.00304216
	333	C	0.997392	0.00260756
	334	H	0.976097	0.0239027
	335	S	0.996958	0.00304216
	336	A	0.996958	0.00304216
	337	A	0.995219	0.00478053
	338	F	0.996958	0.00304216
	339	E	0.997392	0.00260756
	340	D	0.997392	0.00260756
	341	L	0.997392	0.00260756
	342	R	0.993481	0.0065189
	343	L	0.972621	0.0273794
	344	L	0.985224	0.0147762
	345	S	0.995219	0.00478053
	346	F	0.995654	0.00434594
	347	I	0.996958	0.00304216
	348	R	0.996089	0.00391134
	349	G	0.996958	0.00304216
	350	T	0.954368	0.0456323
	351	K	0.994785	0.00521512
	352	V	0.990004	0.00999565
	353	S	0.96306	0.0369405
	354	P	0.996523	0.00347675
	355	R	0.996089	0.00391134
	356	G	0.996958	0.00304216
	357	K	0.991743	0.00825728
	358	L	0.996958	0.00304216
	359	S	0.991743	0.00825728
	360	T	0.997392	0.00260756
	361	R	0.997392	0.00260756
	362	G	0.996958	0.00304216
	363	V	0.95176	0.0482399
	364	Q	0.996958	0.00304216
	365	I	0.992612	0.00738809
	366	A	0.996958	0.00304216
	367	S	0.997827	0.00217297
	368	N	0.991308	0.00869187
	369	E	0.997827	0.00217297
	370	N	0.993916	0.00608431
	371	M	0.974794	0.0252064
	372	D	0.98392	0.01608
	373	N	0.948718	0.0512821
	374	M	0.980009	0.0199913
	375	G	0.923946	0.0760539
	376	S	0.997392	0.00260756
	377	S	0.96219	0.0378096
	378	T	0.998696	0.00130378
	379	L	0.998696	0.00130378
	380	E	0.998696	0.00130378
	381	L	0.997827	0.00217297
	382	R	0.998262	0.00173837
	383	S	0.998262	0.00173837
	384	G	0.900043	0.0999565
	385	Y	0.992612	0.00738809
	386	W	0.999565	0.000434594
	387	A	0.999565	0.000434594
	388	I	0.999565	0.000434594
	389	R	0.998696	0.00130378
	390	T	0.999565	0.000434594
	391	R	0.995219	0.00478053
	392	S	0.999565	0.000434594
	393	G	0.999131	0.000869187
	394	G	0.999565	0.000434594
	395	N	0.995654	0.00434594
	396	T	0.995654	0.00434594
	397	N	0.995219	0.00478053
	398	Q	0.996958	0.00304216
	399	Q	0.998262	0.00173837
	400	R	0.96219	0.0378096
	401	A	0.996958	0.00304216
	402	S	0.999131	0.000869187
	403	A	0.993916	0.00608431
	404	G	0.999131	0.000869187
	405	Q	1	0
	406	T	0.830943	0.169057
	407	S	0.999565	0.000434594
	408	V	0.998262	0.00173837
	409	Q	0.999565	0.000434594
	410	P	0.999565	0.000434594
	411	T	0.96784	0.0321599
	412	F	0.999565	0.000434594
	413	S	1	0
	414	V	0.999565	0.000434594
	415	Q	1	0
	416	R	0.998696	0.00130378
	417	N	0.987831	0.0121686
	418	L	0.854846	0.145154
	419	P	0.999565	0.000434594
	420	F	0.999131	0.000869187
	421	E	0.944372	0.055628
	422	K	0.987397	0.0126032
	423	S	0.969144	0.0308561
	424	T	0.993916	0.00608431
	425	I	0.869622	0.130378
	426	M	0.993047	0.0069535
	427	A	0.999131	0.000869187
	428	A	0.998262	0.00173837
	429	F	0.999565	0.000434594
	430	T	0.980443	0.0195567
	431	G	0.999131	0.000869187
	432	N	0.992612	0.00738809
	433	T	0.97827	0.0217297
	434	E	0.998696	0.00130378
	435	G	0.999565	0.000434594
	436	R	0.999131	0.000869187
	437	T	0.996958	0.00304216
	438	S	0.999565	0.000434594
	439	D	0.999565	0.000434594
	440	M	0.999565	0.000434594
	441	R	0.999131	0.000869187
	442	A	0.987397	0.0126032
	443	E	0.998696	0.00130378
	444	I	0.98957	0.0104302
	445	I	0.999131	0.000869187
	446	R	0.993047	0.0069535
	447	M	0.992177	0.00782269
	448	M	0.999565	0.000434594
	449	E	1	0
	450	G	0.890482	0.109518
	451	A	0.990004	0.00999565
	452	K	0.98957	0.0104302
	453	P	0.988266	0.011734
	454	E	0.995219	0.00478053
	455	E	0.987397	0.0126032
	456	V	0.966102	0.0338983
	457	S	0.999131	0.000869187
	458	F	0.999565	0.000434594
	459	R	0.97349	0.0265102
	460	G	0.998262	0.00173837
	461	R	0.97349	0.0265102
	462	G	0.999131	0.000869187
	463	V	0.998262	0.00173837
	464	F	1	0
	465	E	0.998262	0.00173837
	466	L	0.997392	0.00260756
	467	S	0.998696	0.00130378
	468	D	0.999131	0.000869187
	469	E	0.996089	0.00391134
	470	K	0.991308	0.00869187
	471	A	0.999565	0.000434594
	472	A	0.532812	0.467188
	473	N	0.992612	0.00738809
	474	P	0.999565	0.000434594
	475	I	0.992612	0.00738809
	476	V	0.999131	0.000869187
	477	P	0.999131	0.000869187
	478	S	0.998696	0.00130378
	479	F	0.994785	0.00521512
	480	D	0.940461	0.0595393
	481	M	0.984789	0.0152108
	482	S	0.983051	0.0169492
	483	N	0.995219	0.00478053
	484	E	0.999131	0.000869187
	485	G	0.996958	0.00304216
	486	S	0.998696	0.00130378
	487	Y	0.999131	0.000869187
	488	F	0.999565	0.000434594
	489	F	0.998696	0.00130378
	490	G	0.998696	0.00130378
	491	D	0.998696	0.00130378
	492	N	0.993481	0.0065189
	493	A	0.996958	0.00304216
	494	E	0.993047	0.0069535
	495	E	0.993047	0.0069535
	496	Y	0.996523	0.00347675
	497	D	0.996958	0.00304216
	498	N	0.983051	0.0169492

## Sheet: IBV-NP
IBV/NP	Sites	type_kinds	proportion	mutation
	1	M	1	0
	2	S	1	0
	3	N	0.999432	0.000567537
	4	M	1	0
	5	D	0.999432	0.000567537
	6	I	0.998297	0.00170261
	7	D	1	0
	8	G	0.988082	0.0119183
	9	I	0.631101	0.368899
	10	N	0.990352	0.00964813
	11	T	0.981839	0.0181612
	12	G	0.994892	0.00510783
	13	T	0.984677	0.0153235
	14	I	0.987514	0.0124858
	15	D	0.990919	0.00908059
	16	K	0.997162	0.00283768
	17	T	0.929058	0.0709421
	18	P	0.975596	0.0244041
	19	E	0.99773	0.00227015
	20	E	0.997162	0.00283768
	21	I	0.965948	0.0340522
	22	T	0.980704	0.0192963
	23	S	0.986947	0.0130533
	24	G	0.99319	0.00681044
	25	T	0.974461	0.0255392
	26	S	0.986379	0.0136209
	27	G	0.998297	0.00170261
	28	T	0.968218	0.0317821
	29	T	0.950057	0.0499432
	30	R	0.998297	0.00170261
	31	P	0.996595	0.00340522
	32	I	0.997162	0.00283768
	33	I	0.998865	0.00113507
	34	R	0.990352	0.00964813
	35	P	0.999432	0.000567537
	36	A	0.998865	0.00113507
	37	T	0.996595	0.00340522
	38	L	1	0
	39	A	0.994325	0.00567537
	40	P	0.998297	0.00170261
	41	P	0.996027	0.00397276
	42	S	0.989217	0.0107832
	43	N	0.99773	0.00227015
	44	K	0.998865	0.00113507
	45	R	1	0
	46	T	0.99319	0.00681044
	47	R	0.999432	0.000567537
	48	N	0.99546	0.0045403
	49	P	1	0
	50	S	1	0
	51	P	0.992622	0.00737798
	52	E	0.997162	0.00283768
	53	R	0.985244	0.014756
	54	A	0.986379	0.0136209
	55	T	0.990352	0.00964813
	56	T	0.992054	0.00794552
	57	S	0.947219	0.0527809
	58	S	0.948922	0.0510783
	59	E	0.99319	0.00681044
	60	D	0.863791	0.136209
	61	D	0.983541	0.0164586
	62	V	0.896141	0.103859
	63	G	0.971623	0.0283768
	64	R	0.986947	0.0130533
	65	K	0.980136	0.0198638
	66	T	0.646425	0.353575
	67	Q	0.99773	0.00227015
	68	K	0.990919	0.00908059
	69	K	0.99773	0.00227015
	70	Q	1	0
	71	T	0.999432	0.000567537
	72	P	1	0
	73	T	0.998297	0.00170261
	74	E	1	0
	75	I	1	0
	76	K	1	0
	77	K	0.994892	0.00510783
	78	S	0.994892	0.00510783
	79	V	1	0
	80	Y	0.999432	0.000567537
	81	N	0.992622	0.00737798
	82	M	1	0
	83	V	1	0
	84	V	0.996595	0.00340522
	85	K	0.99773	0.00227015
	86	L	1	0
	87	G	1	0
	88	E	1	0
	89	F	1	0
	90	Y	1	0
	91	N	1	0
	92	Q	1	0
	93	M	0.998297	0.00170261
	94	M	0.999432	0.000567537
	95	V	0.990919	0.00908059
	96	K	1	0
	97	A	0.998865	0.00113507
	98	G	1	0
	99	L	0.999432	0.000567537
	100	N	1	0
	101	D	0.996027	0.00397276
	102	D	1	0
	103	M	1	0
	104	E	0.999432	0.000567537
	105	R	1	0
	106	N	0.998865	0.00113507
	107	L	1	0
	108	I	0.998297	0.00170261
	109	Q	1	0
	110	N	1	0
	111	A	0.997162	0.00283768
	112	H	0.662883	0.337117
	113	A	0.990919	0.00908059
	114	V	0.997162	0.00283768
	115	E	0.999432	0.000567537
	116	R	0.999432	0.000567537
	117	I	1	0
	118	L	1	0
	119	L	1	0
	120	A	0.99773	0.00227015
	121	A	0.998865	0.00113507
	122	T	0.999432	0.000567537
	123	D	1	0
	124	D	0.998297	0.00170261
	125	K	0.999432	0.000567537
	126	K	0.999432	0.000567537
	127	T	1	0
	128	E	0.959705	0.0402951
	129	F	0.99546	0.0045403
	130	Q	1	0
	131	K	0.998297	0.00170261
	132	K	0.999432	0.000567537
	133	K	0.990919	0.00908059
	134	N	0.99773	0.00227015
	135	A	0.994325	0.00567537
	136	R	0.994892	0.00510783
	137	D	0.998297	0.00170261
	138	V	0.994892	0.00510783
	139	K	1	0
	140	E	0.997162	0.00283768
	141	G	0.998297	0.00170261
	142	K	0.993757	0.00624291
	143	E	0.998297	0.00170261
	144	E	1	0
	145	I	0.994892	0.00510783
	146	D	0.999432	0.000567537
	147	H	1	0
	148	N	0.997162	0.00283768
	149	K	0.999432	0.000567537
	150	T	0.998865	0.00113507
	151	G	1	0
	152	G	0.994325	0.00567537
	153	T	0.998865	0.00113507
	154	F	1	0
	155	Y	1	0
	156	K	0.998865	0.00113507
	157	M	0.998297	0.00170261
	158	V	0.989784	0.0102157
	159	R	0.976731	0.023269
	160	D	0.998865	0.00113507
	161	D	0.99773	0.00227015
	162	K	0.998865	0.00113507
	163	T	0.997162	0.00283768
	164	I	1	0
	165	Y	1	0
	166	F	0.976731	0.023269
	167	S	0.998297	0.00170261
	168	P	0.998865	0.00113507
	169	I	0.973893	0.0261067
	170	R	0.99546	0.0045403
	171	I	0.948354	0.0516459
	172	T	0.99319	0.00681044
	173	F	0.998297	0.00170261
	174	L	0.998865	0.00113507
	175	K	0.998865	0.00113507
	176	E	0.998865	0.00113507
	177	E	0.998865	0.00113507
	178	V	0.998297	0.00170261
	179	K	0.998865	0.00113507
	180	T	0.998865	0.00113507
	181	M	0.997162	0.00283768
	182	Y	0.998297	0.00170261
	183	K	0.996027	0.00397276
	184	T	0.997162	0.00283768
	185	T	0.99773	0.00227015
	186	M	0.99773	0.00227015
	187	G	0.997162	0.00283768
	188	S	0.994325	0.00567537
	189	D	0.997162	0.00283768
	190	G	0.997162	0.00283768
	191	F	0.996595	0.00340522
	192	S	0.989784	0.0102157
	193	G	0.996595	0.00340522
	194	L	0.99546	0.0045403
	195	N	0.996595	0.00340522
	196	H	0.996595	0.00340522
	197	I	0.994892	0.00510783
	198	M	0.996595	0.00340522
	199	I	0.99319	0.00681044
	200	G	0.996595	0.00340522
	201	H	0.996595	0.00340522
	202	S	0.996595	0.00340522
	203	Q	0.996595	0.00340522
	204	M	0.987514	0.0124858
	205	N	0.996595	0.00340522
	206	D	0.996595	0.00340522
	207	V	0.996027	0.00397276
	208	C	0.996595	0.00340522
	209	F	0.996595	0.00340522
	210	Q	0.996595	0.00340522
	211	R	0.996595	0.00340522
	212	S	0.99546	0.0045403
	213	K	0.996595	0.00340522
	214	A	0.996027	0.00397276
	215	L	0.996027	0.00397276
	216	K	0.994892	0.00510783
	217	R	0.996027	0.00397276
	218	V	0.988082	0.0119183
	219	G	0.996595	0.00340522
	220	L	0.996595	0.00340522
	221	D	0.99546	0.0045403
	222	P	0.992622	0.00737798
	223	S	0.996595	0.00340522
	224	L	0.996595	0.00340522
	225	I	0.996595	0.00340522
	226	S	0.996595	0.00340522
	227	T	0.994892	0.00510783
	228	F	0.99546	0.0045403
	229	A	0.996595	0.00340522
	230	G	0.996595	0.00340522
	231	S	0.996027	0.00397276
	232	T	0.996027	0.00397276
	233	V	0.753121	0.246879
	234	P	0.996027	0.00397276
	235	R	0.996027	0.00397276
	236	R	0.994892	0.00510783
	237	S	0.99546	0.0045403
	238	G	0.99546	0.0045403
	239	A	0.971056	0.0289444
	240	T	0.996595	0.00340522
	241	G	0.996595	0.00340522
	242	V	0.980704	0.0192963
	243	A	0.992622	0.00737798
	244	I	0.982974	0.0170261
	245	K	0.996595	0.00340522
	246	G	0.996027	0.00397276
	247	G	0.99546	0.0045403
	248	G	0.996027	0.00397276
	249	T	0.99546	0.0045403
	250	L	0.99546	0.0045403
	251	V	0.992622	0.00737798
	252	A	0.993757	0.00624291
	253	E	0.994892	0.00510783
	254	A	0.994892	0.00510783
	255	I	0.994892	0.00510783
	256	R	0.994892	0.00510783
	257	F	0.994892	0.00510783
	258	I	0.993757	0.00624291
	259	G	0.994892	0.00510783
	260	R	0.994892	0.00510783
	261	A	0.993757	0.00624291
	262	M	0.994325	0.00567537
	263	A	0.990352	0.00964813
	264	D	0.994892	0.00510783
	265	R	0.994892	0.00510783
	266	G	0.994892	0.00510783
	267	L	0.994325	0.00567537
	268	L	0.994892	0.00510783
	269	R	0.994892	0.00510783
	270	D	0.994892	0.00510783
	271	I	0.991487	0.00851305
	272	K	0.985812	0.0141884
	273	A	0.994892	0.00510783
	274	K	0.99319	0.00681044
	275	T	0.990919	0.00908059
	276	A	0.994892	0.00510783
	277	Y	0.994892	0.00510783
	278	E	0.994892	0.00510783
	279	K	0.993757	0.00624291
	280	I	0.994325	0.00567537
	281	L	0.994892	0.00510783
	282	L	0.992622	0.00737798
	283	N	0.993757	0.00624291
	284	L	0.994892	0.00510783
	285	K	0.994892	0.00510783
	286	N	0.993757	0.00624291
	287	K	0.994892	0.00510783
	288	C	0.994892	0.00510783
	289	S	0.994325	0.00567537
	290	A	0.994892	0.00510783
	291	P	0.994892	0.00510783
	292	Q	0.994892	0.00510783
	293	Q	0.994325	0.00567537
	294	K	0.994892	0.00510783
	295	A	0.994892	0.00510783
	296	L	0.99319	0.00681044
	297	V	0.994325	0.00567537
	298	D	0.994892	0.00510783
	299	Q	0.994892	0.00510783
	300	V	0.994892	0.00510783
	301	I	0.992054	0.00794552
	302	G	0.994892	0.00510783
	303	S	0.994325	0.00567537
	304	R	0.994892	0.00510783
	305	N	0.992054	0.00794552
	306	P	0.99546	0.0045403
	307	G	0.99546	0.0045403
	308	I	0.99546	0.0045403
	309	A	0.993757	0.00624291
	310	D	0.99546	0.0045403
	311	I	0.99546	0.0045403
	312	E	0.99546	0.0045403
	313	D	0.99546	0.0045403
	314	L	0.994892	0.00510783
	315	T	0.994892	0.00510783
	316	L	0.99546	0.0045403
	317	L	0.99546	0.0045403
	318	A	0.99546	0.0045403
	319	R	0.994892	0.00510783
	320	S	0.99546	0.0045403
	321	M	0.994892	0.00510783
	322	V	0.989784	0.0102157
	323	V	0.983541	0.0164586
	324	V	0.992622	0.00737798
	325	R	0.994325	0.00567537
	326	P	0.996027	0.00397276
	327	S	0.99546	0.0045403
	328	V	0.994892	0.00510783
	329	A	0.996027	0.00397276
	330	S	0.994892	0.00510783
	331	K	0.996027	0.00397276
	332	V	0.996027	0.00397276
	333	V	0.99546	0.0045403
	334	L	0.996027	0.00397276
	335	P	0.996027	0.00397276
	336	I	0.992622	0.00737798
	337	S	0.99546	0.0045403
	338	I	0.994325	0.00567537
	339	Y	0.99546	0.0045403
	340	A	0.99319	0.00681044
	341	K	0.996595	0.00340522
	342	I	0.992622	0.00737798
	343	P	0.992054	0.00794552
	344	Q	0.993757	0.00624291
	345	L	0.996595	0.00340522
	346	G	0.993757	0.00624291
	347	F	0.993757	0.00624291
	348	N	0.991487	0.00851305
	349	V	0.982974	0.0170261
	350	E	0.994892	0.00510783
	351	E	0.996595	0.00340522
	352	Y	0.996027	0.00397276
	353	S	0.996595	0.00340522
	354	M	0.996595	0.00340522
	355	V	0.996595	0.00340522
	356	G	0.997162	0.00283768
	357	Y	0.996595	0.00340522
	358	E	0.997162	0.00283768
	359	A	0.99546	0.0045403
	360	M	0.99546	0.0045403
	361	A	0.99546	0.0045403
	362	L	0.997162	0.00283768
	363	Y	0.997162	0.00283768
	364	N	0.997162	0.00283768
	365	M	0.996027	0.00397276
	366	A	0.996027	0.00397276
	367	T	0.997162	0.00283768
	368	P	0.996595	0.00340522
	369	V	0.996027	0.00397276
	370	S	0.997162	0.00283768
	371	I	0.996595	0.00340522
	372	L	0.997162	0.00283768
	373	R	0.997162	0.00283768
	374	M	0.92849	0.0715096
	375	G	0.99546	0.0045403
	376	D	0.997162	0.00283768
	377	D	0.994892	0.00510783
	378	A	0.997162	0.00283768
	379	K	0.99319	0.00681044
	380	D	0.997162	0.00283768
	381	K	0.99773	0.00227015
	382	S	0.99773	0.00227015
	383	Q	0.99773	0.00227015
	384	L	0.99773	0.00227015
	385	F	0.99773	0.00227015
	386	F	0.997162	0.00283768
	387	M	0.99773	0.00227015
	388	S	0.99773	0.00227015
	389	C	0.99773	0.00227015
	390	F	0.99773	0.00227015
	391	G	0.997162	0.00283768
	392	A	0.997162	0.00283768
	393	A	0.99773	0.00227015
	394	Y	0.997162	0.00283768
	395	E	0.99773	0.00227015
	396	D	0.997162	0.00283768
	397	L	0.994325	0.00567537
	398	R	0.99319	0.00681044
	399	V	0.99319	0.00681044
	400	L	0.99773	0.00227015
	401	S	0.99773	0.00227015
	402	A	0.996027	0.00397276
	403	L	0.99773	0.00227015
	404	T	0.99773	0.00227015
	405	G	0.994892	0.00510783
	406	T	0.992622	0.00737798
	407	E	0.99546	0.0045403
	408	F	0.994325	0.00567537
	409	K	0.997162	0.00283768
	410	P	0.996027	0.00397276
	411	R	0.998297	0.00170261
	412	S	0.99773	0.00227015
	413	A	0.996595	0.00340522
	414	L	0.998297	0.00170261
	415	K	0.997162	0.00283768
	416	C	0.998297	0.00170261
	417	K	0.99773	0.00227015
	418	G	0.992054	0.00794552
	419	F	0.998297	0.00170261
	420	H	0.998297	0.00170261
	421	V	0.99319	0.00681044
	422	P	0.998297	0.00170261
	423	A	0.988649	0.0113507
	424	K	0.997162	0.00283768
	425	E	0.998297	0.00170261
	426	Q	0.998297	0.00170261
	427	V	0.973893	0.0261067
	428	E	0.99773	0.00227015
	429	G	0.998297	0.00170261
	430	M	0.998297	0.00170261
	431	G	0.998297	0.00170261
	432	A	0.99773	0.00227015
	433	A	0.99773	0.00227015
	434	L	0.998297	0.00170261
	435	M	0.998297	0.00170261
	436	S	0.998297	0.00170261
	437	I	0.992054	0.00794552
	438	K	0.998297	0.00170261
	439	L	0.998297	0.00170261
	440	Q	0.99773	0.00227015
	441	F	0.996595	0.00340522
	442	W	0.998297	0.00170261
	443	A	0.99773	0.00227015
	444	P	0.99773	0.00227015
	445	M	0.996027	0.00397276
	446	T	0.99773	0.00227015
	447	R	0.997162	0.00283768
	448	S	0.996595	0.00340522
	449	G	0.997162	0.00283768
	450	G	0.997162	0.00283768
	451	N	0.970488	0.0295119
	452	E	0.991487	0.00851305
	453	V	0.509081	0.490919
	454	G	0.986379	0.0136209
	455	G	0.996595	0.00340522
	456	D	0.985812	0.0141884
	457	G	0.998865	0.00113507
	458	G	0.998297	0.00170261
	459	S	0.997162	0.00283768
	460	G	0.994892	0.00510783
	461	Q	1	0
	462	I	0.99773	0.00227015
	463	S	0.996027	0.00397276
	464	C	0.999432	0.000567537
	465	S	0.998865	0.00113507
	466	P	1	0
	467	V	0.998865	0.00113507
	468	F	1	0
	469	A	0.999432	0.000567537
	470	V	0.997162	0.00283768
	471	E	1	0
	472	R	1	0
	473	P	0.998865	0.00113507
	474	I	0.997162	0.00283768
	475	A	0.999432	0.000567537
	476	L	0.99773	0.00227015
	477	S	0.999432	0.000567537
	478	K	0.998865	0.00113507
	479	Q	0.998297	0.00170261
	480	A	0.998865	0.00113507
	481	V	0.99773	0.00227015
	482	R	1	0
	483	R	0.99319	0.00681044
	484	M	1	0
	485	L	0.998865	0.00113507
	486	S	0.998297	0.00170261
	487	M	0.986947	0.0130533
	488	N	0.998865	0.00113507
	489	I	0.979569	0.0204313
	490	E	1	0
	491	G	1	0
	492	R	1	0
	493	D	1	0
	494	A	1	0
	495	D	1	0
	496	V	0.994892	0.00510783
	497	K	1	0
	498	G	0.999432	0.000567537
	499	N	0.99546	0.0045403
	500	L	0.999432	0.000567537
	501	L	1	0
	502	K	0.99773	0.00227015
	503	M	1	0
	504	M	0.999432	0.000567537
	505	N	0.99773	0.00227015
	506	D	0.996027	0.00397276
	507	S	0.999432	0.000567537
	508	M	0.998297	0.00170261
	509	A	0.989217	0.0107832
	510	K	0.998297	0.00170261
	511	K	0.99319	0.00681044
	512	T	0.990352	0.00964813
	513	S	0.892736	0.107264
	514	G	1	0
	515	N	0.992622	0.00737798
	516	A	0.998865	0.00113507
	517	F	0.999432	0.000567537
	518	I	0.996595	0.00340522
	519	G	0.998865	0.00113507
	520	K	0.988082	0.0119183
	521	K	0.999432	0.000567537
	522	M	0.99773	0.00227015
	523	F	1	0
	524	Q	1	0
	525	I	0.989217	0.0107832
	526	S	1	0
	527	D	1	0
	528	K	0.998865	0.00113507
	529	N	0.99546	0.0045403
	530	K	1	0
	531	T	0.971623	0.0283768
	532	N	0.994892	0.00510783
	533	P	1	0
	534	I	0.816118	0.183882
	535	E	0.997162	0.00283768
	536	I	0.993757	0.00624291
	537	P	0.992054	0.00794552
	538	I	0.996027	0.00397276
	539	K	0.999432	0.000567537
	540	Q	0.998865	0.00113507
	541	T	0.999432	0.000567537
	542	I	0.998865	0.00113507
	543	P	1	0
	544	N	0.986947	0.0130533
	545	F	1	0
	546	F	1	0
	547	F	1	0
	548	G	1	0
	549	R	0.994892	0.00510783
	550	D	0.998297	0.00170261
	551	T	0.99773	0.00227015
	552	A	0.998865	0.00113507
	553	E	1	0
	554	D	0.999432	0.000567537
	555	Y	1	0
	556	D	0.999432	0.000567537
	557	D	0.999432	0.000567537
	558	L	1	0
	559	D	0.996595	0.00340522
	560	Y	1	0
