# Supplementary material for: Clinical Serum-Anchored Computational Design Pipeline for a Broad-Spectrum Influenza Multi-Epitope mRNA Vaccine
Source: Biology (Basel). 2026 Feb 19;15(4):357. doi: 10.3390/biology15040357 (PMC12937623; doi:10.3390/biology15040357)
Supplement: Supplementary file 1 [file biology-15-00357-s001.zip › Table S9.xlsx]

## Sheet: Sheet1
Supplementary Table 9. The B-cell linear epitope, HTL, and CTL epitopes used for MEMV candiates caonstruction.
B cell linear epitope
#	Antigen	Epitope	Start position	End position	Length	Antigenicity score
1	H1N1/NP、H3N2/NP	FDERRNKYLEEHPSAGKDPKKTGGPI	71	96	26	0.7116
2	H3N2/NP	LKLSDHEGRL	47	56	10	0.5771
3	H3N2/NP	VSFRGRGVFELSDEKAAN	456	473	18	1.3032
4	IBV/NP	KNARDVKEGK	133	142	10	1.6849
5	IBV/NP	GSDGFSGLNH	187	196	10	0.764
6	IBV/NP	KGFHVPAKEQ	417	426	10	0.7605
7	IBV/NP	PIALSKQAVR	473	482	10	1.1615
8	IBV/NP	DVGRKTQKKQ	61	70	10	0.7109
9	IBV/NP	DAKDKSQLFF	377	386	10	0.9928
HTL
#	Antigen	Epitope	Start position	End position	Length	Allele	Antigenicity score	IFN-g score
1	H1N1/NP、H3N2/NP	DATYQRTRALVRTGM	145	159	15	HLA-DRB5*01:01	0.5614	0.431866
2	IBV/NP	YKMVRDDKTIYFSPI	155	169	15	HLA-DRB1*03:01	0.6408	2
						HLA-DRB3*01:01
3	IBV/NP	SKALKRVGLDPSLIS	212	226	15	HLA-DRB4*01:01	0.9048	0.252324
4	IBV/NP	NFFFGRDTAEDYDDL	544	558	15	HLA-DRB3*01:01	0.6801	4
CTL
#	Antigen	Epitope	Start position	End position	Length	Allele	Antigenicity score	Immunogenicity score
1	H1N1/NP、H3N2/NP	SAFDERRNK	69	77	9	HLA-A*11:01	1.3303	0.2464
2	H1N1/NP	FQGRGVFEL	458	466	9	HLA-A*02:01	1.2783	0.2922
3	H3N2/NP	NAEIEDLIFL	250	259	10	HLA-B*40:01	1.0108	0.4558
4	IBV/NP	FSPIRITFL	166	174	9	HLA-B*08:01	2.0943	0.4071
5	IBV/NP	SALTGTEFK	401	409	9	HLA-A*11:01	1.3249	0.2579
6	IBV/NP	TAEDYDDLDY	551	560	10	HLA-A*01:01	1.386	0.0973
