# Supplementary material for: Clinical Serum-Anchored Computational Design Pipeline for a Broad-Spectrum Influenza Multi-Epitope mRNA Vaccine
Source: Biology (Basel). 2026 Feb 19;15(4):357. doi: 10.3390/biology15040357 (PMC12937623; doi:10.3390/biology15040357)
Supplement: Supplementary file 1 [file biology-15-00357-s001.zip › Table S10.xlsx]

## Sheet: Sheet1
Supplementary Table 10. Population Coverage analysis of the final vaccine construct using the population coverage analysis tool of the IEDB database by keeping the default parameters on (109 countries covering 16 different geographical regions).
		Class combined
Geographical Area	Country	Population Coverage	Average_Hit	PC90
World		0.9563	3.92	1.73
East Asia		0.8958	3.21	0.96
East Asia	Japan	0.8838	3.04	0.86
	Korea; South	0.9102	3.56	1.12
	Mongolia	0.9013	3.05	1.01
Northeast Asia		0.8574	4.17	0.7
Northeast Asia	China	0.8527	4.1	0.68
	Hong Kong	0.8513	4.15	0.67
South Asia		0.8747	3.31	0.8
South Asia	India	0.8353	2.89	0.61
	Pakistan	0.7861	2.91	0.47
	Sri Lanka	0.4554	1.58	0.18
Southeast Asia		0.8899	4.02	0.91
Southeast Asia	Borneo	0.3838	0.71	0.16
	Indonesia	0.8338	3.41	0.6
	Malaysia	0.7828	3.35	0.46
	Philippines	0.9369	3.28	2.02
	Singapore	0.8776	4.12	0.82
	Taiwan	0.9421	4.54	1.7
	Thailand	0.825	4.15	0.57
	Vietnam	0.8198	3.71	0.56
Southwest Asia		0.8071	2.49	0.52
Southwest Asia	Iran	0.8814	3.69	0.84
	Israel	0.8692	2.7	0.76
	Jordan	0.7832	2.59	0.46
	Lebanon	0.2935	0.35	0.14
	Oman	0.8975	3.31	0.98
	Saudi Arabia	0.9303	3.02	1.22
Europe		0.9848	4.32	2.26
Europe	Austria	0.983	4.15	2.24
	Belgium	0.9786	3.95	2.11
	Bulgaria	0.9606	3.55	1.59
	Croatia	0.9633	3.32	1.83
	Czech Republic	0.9732	3.73	2.03
	Denmark	0.4787	0.84	0.19
	England	0.9952	5.06	2.82
	Finland	0.9896	4.18	2.35
	France	0.9777	4.04	2.09
	Georgia	0.9446	3.64	1.56
	Germany	0.9911	4.58	2.49
	Greece	0.354	0.47	0.15
	Ireland Northern	0.9959	5.34	3.03
	Ireland South	0.9955	5.08	2.84
	Italy	0.9713	3.75	1.69
	Macedonia	0.4417	1.13	0.18
	Netherlands	0.5002	0.73	0.2
	Norway	0.6751	1.11	0.31
	Poland	0.9874	4.42	2.32
	Portugal	0.9592	3.72	1.69
	Romania	0.9607	3.56	1.74
	Russia	0.9633	3.32	1.83
	Scotland	0.8468	1.89	0.65
	Serbia	0.3128	0.48	0.15
	Slovenia	0.1828	0.18	0.12
	Spain	0.8789	2.46	0.83
	Sweden	0.9906	4.21	2.42
	Turkey	0.6862	1.49	0.32
East Africa		0.6808	1.43	0.31
East Africa	Kenya	0.5575	1.03	0.23
	Uganda	0.7247	1.89	0.36
	Zambia	0.6006	1.17	0.25
	Zimbabwe	0.678	1.29	0.31
West Africa		0.761	1.76	0.42
West Africa	Burkina Faso	0.2185	0.4	0.13
	Cape Verde	0.8791	2.56	0.83
	Guinea-Bissau	0.8049	1.78	0.51
	Ivory Coast	0.1105	0.16	0.11
	Senegal	0.6677	1.2	0.3
Central Africa		0.6725	1.38	0.31
Central Africa	Cameroon	0.6983	1.34	0.33
	Central African Republic	0.6576	0.8	0.29
	Congo	0.2303	0.24	0.13
	Equatorial Guinea	0.2361	0.24	0.13
	Gabon	0.1276	0.13	0.11
	Rwanda	0.3356	0.4	0.15
	Sao Tome and Principe	0.7896	1.87	0.48
North Africa		0.8768	2.44	0.81
North Africa	Algeria	0.5798	0.83	0.24
	Ethiopia	0.5411	0.64	0.22
	Mali	0.6107	0.97	0.26
	Morocco	0.9524	3.37	1.41
	Sudan	0.8096	2.05	0.53
	Tunisia	0.9023	2.79	1.01
South Africa		0.7506	2	0.4
South Africa	South Africa	0.7506	2	0.4
West Indies		0.9232	2.96	1.17
West Indies	Cuba	0.9617	3.52	1.59
	Jamaica	0.215	0.27	0.13
	Martinique	0.4347	0.55	0.18
North America		0.9586	3.82	1.78
North America	Canada	0.0992	0.16	0.11
	Mexico	0.7832	2.07	0.46
	United States	0.9603	3.86	1.82
Central America		0.1935	0.24	0.12
Central America	Costa Rica	0.1351	0.14	0.12
	Guatemala	0.0972	0.14	0.11
South America		0.7258	1.92	0.36
South America	Argentina	0.7412	1.76	0.39
	Bolivia	0.0396	0.04	0.1
	Brazil	0.847	2.49	0.65
	Chile	0.8954	3.37	0.96
	Colombia	0.269	0.43	0.14
	Ecuador	0.7102	1.51	0.35
	Paraguay	0	0	0.2
	Peru	0.9584	2.54	2.08
	Venezuela	0.6616	1.44	0.3
Oceania		0.9271	4.18	1.51
Oceania	American Samoa	0.9546	4.05	1.85
	Australia	0.9129	3.63	1.16
	Cook Islands	0.0558	0.08	0.11
	Fiji	0.1198	0.22	0.11
	Kiribati	0.063	0.13	0.21
	Nauru	0.1571	0.31	0.24
	New Caledonia	0.9747	4.1	2.17
	New Zealand	0.2528	0.36	0.13
	Niue	0.0416	0.08	0.21
	Papua New Guinea	0.9781	5.4	2.26
	Samoa	0.1185	0.19	0.11
	Tokelau	0	0	0.3
	Tonga	0.0591	0.12	0.21
