# Supplementary material for: Clinical Serum-Anchored Computational Design Pipeline for a Broad-Spectrum Influenza Multi-Epitope mRNA Vaccine
Source: Biology (Basel). 2026 Feb 19;15(4):357. doi: 10.3390/biology15040357 (PMC12937623; doi:10.3390/biology15040357)
Supplement: Supplementary file 1 [file biology-15-00357-s001.zip › Table S11.xlsx]

## Sheet: 汇总>0.8
Supplementary Table 11. The conformational B cell epitope residues of the MEMV candidates predicted by ElliPro server.
Candidates	No.	Residues	Number of residues	Score	Color
MEMV-H1N1	1	A:M1, A:D2, A:A3, A:M4, A:K5, A:R6	6	0.921	Red
	2	A:W312, A:P313, A:D314, A:G315, A:A316, A:E317, A:K318, A:K319, A:F320, A:D321, A:E322, A:R323, A:R324, A:N325, A:K326, A:Y327, A:L328, A:E329, A:E330, A:H331, A:P332, A:S333, A:A334, A:G335, A:K336	25	0.912	Orange
	3	A:H346, A:H347, A:H348, A:H349, A:H350, A:H351	6	0.901	Yellow
	4	A:E179, A:I180, A:A181, A:K182	4	0.891	Green
	5	A:D337, A:P338, A:K339, A:K340, A:T341, A:G342, A:G343, A:P344, A:I345	9	0.846	Cyans
MEMV-H3N2	1	A:H329, A:H330, A:H331	3	0.991	Red
	2	A:A323, A:A324, A:N325, A:H326, A:H327	5	0.975	Orange
	3	A:S251, A:K252, A:L253, A:K254, A:K255, A:R257	6	0.952	Yellow
	4	A:K245, A:W246, A:S247, A:N248, A:P249, A:K250	6	0.939	Green
	5	A:L318, A:S319, A:D320, A:E321, A:K322	5	0.898	Cyans
	6	A:D256, A:G258, A:D259, A:R260, A:S261, A:G262, A:Y263, A:S264, A:G265, A:K266, A:K267	11	0.876	Blue
MEMV-IBV	1	A:H307, A:H308, A:H309, A:H310	4	0.962	Red
	2	A:K261, A:G262, A:F263, A:H264, A:V265, A:P266, A:A267, A:K268, A:E269, A:Q270	10	0.938	Orange
	3	A:S302, A:Q303, A:L304, A:F305, A:F306	5	0.925	Yellow
	4	A:K295, A:K296, A:D297, A:A298, A:K299, A:D300, A:K301	7	0.892	Green
	5	A:K272, A:P273, A:I274, A:A275, A:L276, A:S277, A:K278, A:Q279, A:A280, A:V281	10	0.882	Cyans
	6	A:R282, A:K284, A:D285, A:V286, A:G287, A:R288, A:K289	7	0.849	Blue
	7	A:G249, A:S250, A:D251, A:G252, A:F253, A:S254, A:G255, A:L256, A:N257, A:H258, A:K259, A:K260	12	0.847	Purple
	8	A:Q291, A:K293, A:Q294	3	0.847	Magentas
