# Supplementary material for: Clinical Serum-Anchored Computational Design Pipeline for a Broad-Spectrum Influenza Multi-Epitope mRNA Vaccine
Source: Biology (Basel). 2026 Feb 19;15(4):357. doi: 10.3390/biology15040357 (PMC12937623; doi:10.3390/biology15040357)
Supplement: Supplementary file 1 [file biology-15-00357-s001.zip › Table S1.xlsx]

## Sheet: Sheet1
Supplementary Table 1. The relative fluorescence score for each peptide on days 28 and 365 after vaccination, comparing them to the baseline defined as day 0 before vaccination.
TimePoint	ID	Kmer_Seq	Start	End	TotalScore
0vs28	BV(Washington)20-21	MSNMDIDGMN	1	10	0
0vs28	BV(Washington)20-21	SNMDIDGMNT	2	11	0
0vs28	BV(Washington)20-21	NMDIDGMNTG	3	12	0
0vs28	BV(Washington)20-21	MDIDGMNTGT	4	13	0
0vs28	BV(Washington)20-21	DIDGMNTGTI	5	14	0
0vs28	BV(Washington)20-21	IDGMNTGTID	6	15	9.093
0vs28	BV(Washington)20-21	DGMNTGTIDK	7	16	18.186
0vs28	BV(Washington)20-21	GMNTGTIDKT	8	17	18.186
0vs28	BV(Washington)20-21	MNTGTIDKTP	9	18	18.186
0vs28	BV(Washington)20-21	NTGTIDKTPE	10	19	18.186
0vs28	BV(Washington)20-21	TGTIDKTPEE	11	20	18.186
0vs28	BV(Washington)20-21	GTIDKTPEEI	12	21	18.186
0vs28	BV(Washington)20-21	TIDKTPEEIT	13	22	18.186
0vs28	BV(Washington)20-21	IDKTPEEITS	14	23	26.874
0vs28	BV(Washington)20-21	DKTPEEITSG	15	24	35.562
0vs28	BV(Washington)20-21	KTPEEITSGT	16	25	26.469
0vs28	BV(Washington)20-21	TPEEITSGTS	17	26	17.376
0vs28	BV(Washington)20-21	PEEITSGTSG	18	27	17.376
0vs28	BV(Washington)20-21	EEITSGTSGT	19	28	17.376
0vs28	BV(Washington)20-21	EITSGTSGTT	20	29	17.376
0vs28	BV(Washington)20-21	ITSGTSGTTR	21	30	17.376
0vs28	BV(Washington)20-21	TSGTSGTTRP	22	31	17.376
0vs28	BV(Washington)20-21	SGTSGTTRPI	23	32	17.376
0vs28	BV(Washington)20-21	GTSGTTRPII	24	33	8.688
0vs28	BV(Washington)20-21	TSGTTRPIIR	25	34	0
0vs28	BV(Washington)20-21	SGTTRPIIRP	26	35	0
0vs28	BV(Washington)20-21	GTTRPIIRPA	27	36	0
0vs28	BV(Washington)20-21	TTRPIIRPAT	28	37	0
0vs28	BV(Washington)20-21	TRPIIRPATL	29	38	0
0vs28	BV(Washington)20-21	RPIIRPATLA	30	39	0
0vs28	BV(Washington)20-21	PIIRPATLAP	31	40	0
0vs28	BV(Washington)20-21	IIRPATLAPP	32	41	0
0vs28	BV(Washington)20-21	IRPATLAPPS	33	42	0
0vs28	BV(Washington)20-21	RPATLAPPSN	34	43	0
0vs28	BV(Washington)20-21	PATLAPPSNK	35	44	0
0vs28	BV(Washington)20-21	ATLAPPSNKR	36	45	0
0vs28	BV(Washington)20-21	TLAPPSNKRT	37	46	0
0vs28	BV(Washington)20-21	LAPPSNKRTR	38	47	10.775
0vs28	BV(Washington)20-21	APPSNKRTRN	39	48	21.533
0vs28	BV(Washington)20-21	PPSNKRTRNP	40	49	32.288
0vs28	BV(Washington)20-21	PSNKRTRNPS	41	50	43.042
0vs28	BV(Washington)20-21	SNKRTRNPSP	42	51	63.751
0vs28	BV(Washington)20-21	NKRTRNPSPE	43	52	73.702
0vs28	BV(Washington)20-21	KRTRNPSPER	44	53	73.702
0vs28	BV(Washington)20-21	RTRNPSPERA	45	54	73.702
0vs28	BV(Washington)20-21	TRNPSPERAT	46	55	73.702
0vs28	BV(Washington)20-21	RNPSPERATT	47	56	73.702
0vs28	BV(Washington)20-21	NPSPERATTS	48	57	71.602
0vs28	BV(Washington)20-21	PSPERATTSS	49	58	87.601
0vs28	BV(Washington)20-21	SPERATTSSE	50	59	94.922
0vs28	BV(Washington)20-21	PERATTSSED	51	60	84.168
0vs28	BV(Washington)20-21	ERATTSSEDD	52	61	91.813
0vs28	BV(Washington)20-21	RATTSSEDDV	53	62	110.191
0vs28	BV(Washington)20-21	ATTSSEDDVG	54	63	119.628
0vs28	BV(Washington)20-21	TTSSEDDVGR	55	64	129.062
0vs28	BV(Washington)20-21	TSSEDDVGRK	56	65	147.132
0vs28	BV(Washington)20-21	SSEDDVGRKA	57	66	184.085
0vs28	BV(Washington)20-21	SEDDVGRKAQ	58	67	213.153
0vs28	BV(Washington)20-21	EDDVGRKAQK	59	68	205.297
0vs28	BV(Washington)20-21	DDVGRKAQKK	60	69	197.586
0vs28	BV(Washington)20-21	DVGRKAQKKQ	61	70	207.964
0vs28	BV(Washington)20-21	VGRKAQKKQT	62	71	190.008
0vs28	BV(Washington)20-21	GRKAQKKQTP	63	72	172.078
0vs28	BV(Washington)20-21	RKAQKKQTPT	64	73	162.641
0vs28	BV(Washington)20-21	KAQKKQTPTE	65	74	153.207
0vs28	BV(Washington)20-21	AQKKQTPTEI	66	75	135.137
0vs28	BV(Washington)20-21	QKKQTPTEIK	67	76	98.184
0vs28	BV(Washington)20-21	KKQTPTEIKK	68	77	60.441
0vs28	BV(Washington)20-21	KQTPTEIKKS	69	78	41.54
0vs28	BV(Washington)20-21	QTPTEIKKSV	70	79	41.548
0vs28	BV(Washington)20-21	TPTEIKKSVY	71	80	41.546
0vs28	BV(Washington)20-21	PTEIKKSVYN	72	81	31.148
0vs28	BV(Washington)20-21	TEIKKSVYNM	73	82	20.749
0vs28	BV(Washington)20-21	EIKKSVYNMV	74	83	20.749
0vs28	BV(Washington)20-21	IKKSVYNMVV	75	84	20.749
0vs28	BV(Washington)20-21	KKSVYNMVVK	76	85	44.391
0vs28	BV(Washington)20-21	KSVYNMVVKL	77	86	68.022
0vs28	BV(Washington)20-21	SVYNMVVKLG	78	87	100.614
0vs28	BV(Washington)20-21	VYNMVVKLGE	79	88	143.488
0vs28	BV(Washington)20-21	YNMVVKLGEF	80	89	143.442
0vs28	BV(Washington)20-21	NMVVKLGEFY	81	90	133.066
0vs28	BV(Washington)20-21	MVVKLGEFYN	82	91	152.947
0vs28	BV(Washington)20-21	VVKLGEFYNQ	83	92	172.875
0vs28	BV(Washington)20-21	VKLGEFYNQM	84	93	172.875
0vs28	BV(Washington)20-21	KLGEFYNQMM	85	94	172.875
0vs28	BV(Washington)20-21	LGEFYNQMMV	86	95	149.233
0vs28	BV(Washington)20-21	GEFYNQMMVK	87	96	142.924
0vs28	BV(Washington)20-21	EFYNQMMVKA	88	97	127.656
0vs28	BV(Washington)20-21	FYNQMMVKAG	89	98	102.47
0vs28	BV(Washington)20-21	YNQMMVKAGL	90	99	109.829
0vs28	BV(Washington)20-21	NQMMVKAGLN	91	100	149.122
0vs28	BV(Washington)20-21	QMMVKAGLND	92	101	168.967
0vs28	BV(Washington)20-21	MMVKAGLNDD	93	102	168.896
0vs28	BV(Washington)20-21	MVKAGLNDDM	94	103	168.896
0vs28	BV(Washington)20-21	VKAGLNDDME	95	104	168.896
0vs28	BV(Washington)20-21	KAGLNDDMER	96	105	168.896
0vs28	BV(Washington)20-21	AGLNDDMERN	97	106	151.574
0vs28	BV(Washington)20-21	GLNDDMERNL	98	107	134.25
0vs28	BV(Washington)20-21	LNDDMERNLI	99	108	116.562
0vs28	BV(Washington)20-21	NDDMERNLIQ	100	109	98.876
0vs28	BV(Washington)20-21	DDMERNLIQN	101	110	59.583
0vs28	BV(Washington)20-21	DMERNLIQNA	102	111	19.857
0vs28	BV(Washington)20-21	MERNLIQNAH	103	112	0
0vs28	BV(Washington)20-21	ERNLIQNAHA	104	113	0
0vs28	BV(Washington)20-21	RNLIQNAHAV	105	114	0
0vs28	BV(Washington)20-21	NLIQNAHAVE	106	115	19.029
0vs28	BV(Washington)20-21	LIQNAHAVER	107	116	38.092
0vs28	BV(Washington)20-21	IQNAHAVERI	108	117	47.188
0vs28	BV(Washington)20-21	QNAHAVERIL	109	118	84.653
0vs28	BV(Washington)20-21	NAHAVERILL	110	119	159.305
0vs28	BV(Washington)20-21	AHAVERILLA	111	120	233.963
0vs28	BV(Washington)20-21	HAVERILLAA	112	121	273.533
0vs28	BV(Washington)20-21	AVERILLAAT	113	122	273.533
0vs28	BV(Washington)20-21	VERILLAATD	114	123	273.533
0vs28	BV(Washington)20-21	ERILLAATDD	115	124	273.533
0vs28	BV(Washington)20-21	RILLAATDDK	116	125	254.504
0vs28	BV(Washington)20-21	ILLAATDDKK	117	126	235.441
0vs28	BV(Washington)20-21	LLAATDDKKT	118	127	226.345
0vs28	BV(Washington)20-21	LAATDDKKTE	119	128	188.88
0vs28	BV(Washington)20-21	AATDDKKTEF	120	129	114.228
0vs28	BV(Washington)20-21	ATDDKKTEFQ	121	130	49.027
0vs28	BV(Washington)20-21	TDDKKTEFQK	122	131	18.921
0vs28	BV(Washington)20-21	DDKKTEFQKK	123	132	18.921
0vs28	BV(Washington)20-21	DKKTEFQKKK	124	133	18.921
0vs28	BV(Washington)20-21	KKTEFQKKKN	125	134	18.921
0vs28	BV(Washington)20-21	KTEFQKKKNA	126	135	28.381
0vs28	BV(Washington)20-21	TEFQKKKNAR	127	136	48.19
0vs28	BV(Washington)20-21	EFQKKKNARD	128	137	58.525
0vs28	BV(Washington)20-21	FQKKKNARDV	129	138	77.89
0vs28	BV(Washington)20-21	QKKKNARDVK	130	139	97.257
0vs28	BV(Washington)20-21	KKKNARDVKE	131	140	116.183
0vs28	BV(Washington)20-21	KKNARDVKEG	132	141	135.114
0vs28	BV(Washington)20-21	KNARDVKEGK	133	142	144.164
0vs28	BV(Washington)20-21	NARDVKEGKE	134	143	153.219
0vs28	BV(Washington)20-21	ARDVKEGKEE	135	144	157.694
0vs28	BV(Washington)20-21	RDVKEGKEEI	136	145	148.234
0vs28	BV(Washington)20-21	DVKEGKEEID	137	146	128.425
0vs28	BV(Washington)20-21	VKEGKEEIDH	138	147	128.439
0vs28	BV(Washington)20-21	KEGKEEIDHN	139	148	138.331
0vs28	BV(Washington)20-21	EGKEEIDHNK	140	149	137.908
0vs28	BV(Washington)20-21	GKEEIDHNKT	141	150	109.525
0vs28	BV(Washington)20-21	KEEIDHNKTG	142	151	81.13
0vs28	BV(Washington)20-21	EEIDHNKTGG	143	152	72.08
0vs28	BV(Washington)20-21	EIDHNKTGGT	144	153	63.025
0vs28	BV(Washington)20-21	IDHNKTGGTF	145	154	103.282
0vs28	BV(Washington)20-21	DHNKTGGTFY	146	155	173.832
0vs28	BV(Washington)20-21	HNKTGGTFYK	147	156	199.705
0vs28	BV(Washington)20-21	NKTGGTFYKM	148	157	215.244
0vs28	BV(Washington)20-21	KTGGTFYKMV	149	158	211.854
0vs28	BV(Washington)20-21	TGGTFYKMVR	150	159	218.759
0vs28	BV(Washington)20-21	GGTFYKMVRD	151	160	244.61
0vs28	BV(Washington)20-21	GTFYKMVRDD	152	161	244.61
0vs28	BV(Washington)20-21	TFYKMVRDDK	153	162	244.61
0vs28	BV(Washington)20-21	FYKMVRDDKT	154	163	244.61
0vs28	BV(Washington)20-21	YKMVRDDKTI	155	164	199.878
0vs28	BV(Washington)20-21	KMVRDDKTIY	156	165	154.299
0vs28	BV(Washington)20-21	MVRDDKTIYF	157	166	182.297
0vs28	BV(Washington)20-21	VRDDKTIYFS	158	167	199.109
0vs28	BV(Washington)20-21	RDDKTIYFSP	159	168	183.23
0vs28	BV(Washington)20-21	DDKTIYFSPI	160	169	157.381
0vs28	BV(Washington)20-21	DKTIYFSPIR	161	170	131.53
0vs28	BV(Washington)20-21	KTIYFSPIRI	162	171	131.53
0vs28	BV(Washington)20-21	TIYFSPIRIT	163	172	131.53
0vs28	BV(Washington)20-21	IYFSPIRITF	164	173	131.53
0vs28	BV(Washington)20-21	YFSPIRITFL	165	174	131.53
0vs28	BV(Washington)20-21	FSPIRITFLK	166	175	106.559
0vs28	BV(Washington)20-21	SPIRITFLKE	167	176	52.688
0vs28	BV(Washington)20-21	PIRITFLKEE	168	177	9.988
0vs28	BV(Washington)20-21	IRITFLKEEV	169	178	9.073
0vs28	BV(Washington)20-21	RITFLKEEVK	170	179	18.157
0vs28	BV(Washington)20-21	ITFLKEEVKT	171	180	18.157
0vs28	BV(Washington)20-21	TFLKEEVKTM	172	181	18.157
0vs28	BV(Washington)20-21	FLKEEVKTMY	173	182	28.548
0vs28	BV(Washington)20-21	LKEEVKTMYK	174	183	38.94
0vs28	BV(Washington)20-21	KEEVKTMYKT	175	184	38.94
0vs28	BV(Washington)20-21	EEVKTMYKTT	176	185	38.94
0vs28	BV(Washington)20-21	EVKTMYKTTM	177	186	38.94
0vs28	BV(Washington)20-21	VKTMYKTTMG	178	187	50.597
0vs28	BV(Washington)20-21	KTMYKTTMGS	179	188	90.602
0vs28	BV(Washington)20-21	TMYKTTMGSD	180	189	153.303
0vs28	BV(Washington)20-21	MYKTTMGSDG	181	190	206.993
0vs28	BV(Washington)20-21	YKTTMGSDGF	182	191	273.964
0vs28	BV(Washington)20-21	KTTMGSDGFS	183	192	330.543
0vs28	BV(Washington)20-21	TTMGSDGFSG	184	193	378.124
0vs28	BV(Washington)20-21	TMGSDGFSGL	185	194	403.033
0vs28	BV(Washington)20-21	MGSDGFSGLN	186	195	438.29
0vs28	BV(Washington)20-21	GSDGFSGLNH	187	196	461.528
0vs28	BV(Washington)20-21	SDGFSGLNHI	188	197	449.871
0vs28	BV(Washington)20-21	DGFSGLNHIM	189	198	400.793
0vs28	BV(Washington)20-21	GFSGLNHIMI	190	199	329.008
0vs28	BV(Washington)20-21	FSGLNHIMIG	191	200	285.293
0vs28	BV(Washington)20-21	SGLNHIMIGH	192	201	248.556
0vs28	BV(Washington)20-21	GLNHIMIGHS	193	202	211.324
0vs28	BV(Washington)20-21	LNHIMIGHSQ	194	203	173.187
0vs28	BV(Washington)20-21	NHIMIGHSQM	195	204	148.278
0vs28	BV(Washington)20-21	HIMIGHSQMN	196	205	123
0vs28	BV(Washington)20-21	IMIGHSQMND	197	206	128.66
0vs28	BV(Washington)20-21	MIGHSQMNDV	198	207	147.622
0vs28	BV(Washington)20-21	IGHSQMNDVC	199	208	147.622
0vs28	BV(Washington)20-21	GHSQMNDVCF	200	209	158.402
0vs28	BV(Washington)20-21	HSQMNDVCFQ	201	210	159.192
0vs28	BV(Washington)20-21	SQMNDVCFQR	202	211	128.958
0vs28	BV(Washington)20-21	QMNDVCFQRS	203	212	99.22
0vs28	BV(Washington)20-21	MNDVCFQRSK	204	213	88.042
0vs28	BV(Washington)20-21	NDVCFQRSKA	205	214	150.346
0vs28	BV(Washington)20-21	DVCFQRSKAL	206	215	227.128
0vs28	BV(Washington)20-21	VCFQRSKALK	207	216	233.063
0vs28	BV(Washington)20-21	CFQRSKALKR	208	217	239.881
0vs28	BV(Washington)20-21	FQRSKALKRV	209	218	265.657
0vs28	BV(Washington)20-21	QRSKALKRVG	210	219	287.173
0vs28	BV(Washington)20-21	RSKALKRVGL	211	220	355.113
0vs28	BV(Washington)20-21	SKALKRVGLD	212	221	425.19
0vs28	BV(Washington)20-21	KALKRVGLDP	213	222	438.545
0vs28	BV(Washington)20-21	ALKRVGLDPS	214	223	477.83
0vs28	BV(Washington)20-21	LKRVGLDPSL	215	224	450.197
0vs28	BV(Washington)20-21	KRVGLDPSLI	216	225	363.436
0vs28	BV(Washington)20-21	RVGLDPSLIS	217	226	341.099
0vs28	BV(Washington)20-21	VGLDPSLIST	218	227	327.815
0vs28	BV(Washington)20-21	GLDPSLISTF	219	228	314.52
0vs28	BV(Washington)20-21	LDPSLISTFA	220	229	294.692
0vs28	BV(Washington)20-21	DPSLISTFAG	221	230	244.941
0vs28	BV(Washington)20-21	PSLISTFAGS	222	231	203.858
0vs28	BV(Washington)20-21	SLISTFAGST	223	232	202.193
0vs28	BV(Washington)20-21	LISTFAGSTV	224	233	165.927
0vs28	BV(Washington)20-21	ISTFAGSTVP	225	234	159.181
0vs28	BV(Washington)20-21	STFAGSTVPR	226	235	187.102
0vs28	BV(Washington)20-21	TFAGSTVPRR	227	236	200.325
0vs28	BV(Washington)20-21	FAGSTVPRRS	228	237	230.864
0vs28	BV(Washington)20-21	AGSTVPRRSG	229	238	235.714
0vs28	BV(Washington)20-21	GSTVPRRSGA	230	239	223.246
0vs28	BV(Washington)20-21	STVPRRSGAT	231	240	194.292
0vs28	BV(Washington)20-21	TVPRRSGATG	232	241	165.298
0vs28	BV(Washington)20-21	VPRRSGATGV	233	242	153.608
0vs28	BV(Washington)20-21	PRRSGATGVA	234	243	141.931
0vs28	BV(Washington)20-21	RRSGATGVAI	235	244	114.006
0vs28	BV(Washington)20-21	RSGATGVAIK	236	245	86.085
0vs28	BV(Washington)20-21	SGATGVAIKG	237	246	60.366
0vs28	BV(Washington)20-21	GATGVAIKGG	238	247	17.331
0vs28	BV(Washington)20-21	ATGVAIKGGG	239	248	0
0vs28	BV(Washington)20-21	TGVAIKGGGT	240	249	0
0vs28	BV(Washington)20-21	GVAIKGGGTL	241	250	39.223
0vs28	BV(Washington)20-21	VAIKGGGTLV	242	251	95.746
0vs28	BV(Washington)20-21	AIKGGGTLVA	243	252	143.24
0vs28	BV(Washington)20-21	IKGGGTLVAE	244	253	173.386
0vs28	BV(Washington)20-21	KGGGTLVAEA	245	254	173.386
0vs28	BV(Washington)20-21	GGGTLVAEAI	246	255	173.386
0vs28	BV(Washington)20-21	GGTLVAEAIR	247	256	184.168
0vs28	BV(Washington)20-21	GTLVAEAIRF	248	257	194.951
0vs28	BV(Washington)20-21	TLVAEAIRFI	249	258	194.951
0vs28	BV(Washington)20-21	LVAEAIRFIG	250	259	194.951
0vs28	BV(Washington)20-21	VAEAIRFIGR	251	260	155.728
0vs28	BV(Washington)20-21	AEAIRFIGRA	252	261	99.205
0vs28	BV(Washington)20-21	EAIRFIGRAM	253	262	51.711
0vs28	BV(Washington)20-21	AIRFIGRAMA	254	263	21.565
0vs28	BV(Washington)20-21	IRFIGRAMAD	255	264	40.591
0vs28	BV(Washington)20-21	RFIGRAMADR	256	265	59.615
0vs28	BV(Washington)20-21	FIGRAMADRG	257	266	66.553
0vs28	BV(Washington)20-21	IGRAMADRGL	258	267	82.573
0vs28	BV(Washington)20-21	GRAMADRGLL	259	268	119.653
0vs28	BV(Washington)20-21	RAMADRGLLR	260	269	147.654
0vs28	BV(Washington)20-21	AMADRGLLRD	261	270	158.031
0vs28	BV(Washington)20-21	MADRGLLRDI	262	271	177.916
0vs28	BV(Washington)20-21	ADRGLLRDIK	263	272	197.783
0vs28	BV(Washington)20-21	DRGLLRDIKA	264	273	234.982
0vs28	BV(Washington)20-21	RGLLRDIKAK	265	274	243.709
0vs28	BV(Washington)20-21	GLLRDIKAKT	266	275	233.38
0vs28	BV(Washington)20-21	LLRDIKAKTA	267	276	215.66
0vs28	BV(Washington)20-21	LRDIKAKTAY	268	277	188.857
0vs28	BV(Washington)20-21	RDIKAKTAYE	269	278	151.777
0vs28	BV(Washington)20-21	DIKAKTAYEK	270	279	123.776
0vs28	BV(Washington)20-21	IKAKTAYEKI	271	280	113.399
0vs28	BV(Washington)20-21	KAKTAYEKIL	272	281	117.692
0vs28	BV(Washington)20-21	AKTAYEKILL	273	282	155.607
0vs28	BV(Washington)20-21	KTAYEKILLN	274	283	201.1
0vs28	BV(Washington)20-21	TAYEKILLNL	275	284	222.429
0vs28	BV(Washington)20-21	AYEKILLNLK	276	285	229.203
0vs28	BV(Washington)20-21	YEKILLNLKN	277	286	254.139
0vs28	BV(Washington)20-21	EKILLNLKNK	278	287	263.62
0vs28	BV(Washington)20-21	KILLNLKNKC	279	288	263.62
0vs28	BV(Washington)20-21	ILLNLKNKCS	280	289	263.62
0vs28	BV(Washington)20-21	LLNLKNKCSA	281	290	263.62
0vs28	BV(Washington)20-21	LNLKNKCSAP	282	291	249.807
0vs28	BV(Washington)20-21	NLKNKCSAPQ	283	292	202.388
0vs28	BV(Washington)20-21	LKNKCSAPQQ	284	293	119.696
0vs28	BV(Washington)20-21	KNKCSAPQQK	285	294	70.614
0vs28	BV(Washington)20-21	NKCSAPQQKA	286	295	75.866
0vs28	BV(Washington)20-21	KCSAPQQKAL	287	296	71.631
0vs28	BV(Washington)20-21	CSAPQQKALV	288	297	74.198
0vs28	BV(Washington)20-21	SAPQQKALVD	289	298	86.249
0vs28	BV(Washington)20-21	APQQKALVDQ	290	299	98.308
0vs28	BV(Washington)20-21	PQQKALVDQV	291	300	98.308
0vs28	BV(Washington)20-21	QQKALVDQVI	292	301	87.943
0vs28	BV(Washington)20-21	QKALVDQVIG	293	302	86.233
0vs28	BV(Washington)20-21	KALVDQVIGS	294	303	104.299
0vs28	BV(Washington)20-21	ALVDQVIGSR	295	304	123.667
0vs28	BV(Washington)20-21	LVDQVIGSRN	296	305	122.822
0vs28	BV(Washington)20-21	VDQVIGSRNP	297	306	140.943
0vs28	BV(Washington)20-21	DQVIGSRNPG	298	307	157.812
0vs28	BV(Washington)20-21	QVIGSRNPGI	299	308	145.761
0vs28	BV(Washington)20-21	VIGSRNPGIA	300	309	133.702
0vs28	BV(Washington)20-21	IGSRNPGIAD	301	310	133.702
0vs28	BV(Washington)20-21	GSRNPGIADI	302	311	133.702
0vs28	BV(Washington)20-21	SRNPGIADIE	303	312	134.517
0vs28	BV(Washington)20-21	RNPGIADIED	304	313	145.68
0vs28	BV(Washington)20-21	NPGIADIEDL	305	314	146.152
0vs28	BV(Washington)20-21	PGIADIEDLT	306	315	145.76
0vs28	BV(Washington)20-21	GIADIEDLTL	307	316	135.486
0vs28	BV(Washington)20-21	IADIEDLTLL	308	317	184.84
0vs28	BV(Washington)20-21	ADIEDLTLLA	309	318	244.972
0vs28	BV(Washington)20-21	DIEDLTLLAR	310	319	269.509
0vs28	BV(Washington)20-21	IEDLTLLARS	311	320	294.071
0vs28	BV(Washington)20-21	EDLTLLARSM	312	321	294.071
0vs28	BV(Washington)20-21	DLTLLARSMV	313	322	284.603
0vs28	BV(Washington)20-21	LTLLARSMVV	314	323	255.374
0vs28	BV(Washington)20-21	TLLARSMVVV	315	324	235.534
0vs28	BV(Washington)20-21	LLARSMVVVR	316	325	216.05
0vs28	BV(Washington)20-21	LARSMVVVRP	317	326	187.502
0vs28	BV(Washington)20-21	ARSMVVVRPS	318	327	118.277
0vs28	BV(Washington)20-21	RSMVVVRPSV	319	328	67.197
0vs28	BV(Washington)20-21	SMVVVRPSVA	320	329	42.66
0vs28	BV(Washington)20-21	MVVVRPSVAS	321	330	18.098
0vs28	BV(Washington)20-21	VVVRPSVASK	322	331	18.098
0vs28	BV(Washington)20-21	VVRPSVASKV	323	332	18.098
0vs28	BV(Washington)20-21	VRPSVASKVV	324	333	18.098
0vs28	BV(Washington)20-21	RPSVASKVVL	325	334	18.098
0vs28	BV(Washington)20-21	PSVASKVVLP	326	335	18.098
0vs28	BV(Washington)20-21	SVASKVVLPI	327	336	18.098
0vs28	BV(Washington)20-21	VASKVVLPIS	328	337	9.052
0vs28	BV(Washington)20-21	ASKVVLPISI	329	338	0
0vs28	BV(Washington)20-21	SKVVLPISIY	330	339	9.983
0vs28	BV(Washington)20-21	KVVLPISIYA	331	340	19.953
0vs28	BV(Washington)20-21	VVLPISIYAK	332	341	19.953
0vs28	BV(Washington)20-21	VLPISIYAKI	333	342	19.953
0vs28	BV(Washington)20-21	LPISIYAKIP	334	343	19.953
0vs28	BV(Washington)20-21	PISIYAKIPQ	335	344	38.881
0vs28	BV(Washington)20-21	ISIYAKIPQL	336	345	57.801
0vs28	BV(Washington)20-21	SIYAKIPQLG	337	346	82.296
0vs28	BV(Washington)20-21	IYAKIPQLGF	338	347	106.806
0vs28	BV(Washington)20-21	YAKIPQLGFN	339	348	121.361
0vs28	BV(Washington)20-21	AKIPQLGFNV	340	349	125.933
0vs28	BV(Washington)20-21	KIPQLGFNVE	341	350	130.517
0vs28	BV(Washington)20-21	IPQLGFNVEE	342	351	145.075
0vs28	BV(Washington)20-21	PQLGFNVEEY	343	352	169.596
0vs28	BV(Washington)20-21	QLGFNVEEYS	344	353	194.147
0vs28	BV(Washington)20-21	LGFNVEEYSM	345	354	175.219
0vs28	BV(Washington)20-21	GFNVEEYSMV	346	355	165.372
0vs28	BV(Washington)20-21	FNVEEYSMVG	347	356	163.289
0vs28	BV(Washington)20-21	NVEEYSMVGY	348	357	162.499
0vs28	BV(Washington)20-21	VEEYSMVGYE	349	358	189.783
0vs28	BV(Washington)20-21	EEYSMVGYEA	350	359	193.382
0vs28	BV(Washington)20-21	EYSMVGYEAM	351	360	187.522
0vs28	BV(Washington)20-21	YSMVGYEAMA	352	361	202.813
0vs28	BV(Washington)20-21	SMVGYEAMAL	353	362	208.107
0vs28	BV(Washington)20-21	MVGYEAMALY	354	363	196.025
0vs28	BV(Washington)20-21	VGYEAMALYN	355	364	208.506
0vs28	BV(Washington)20-21	GYEAMALYNM	356	365	199.433
0vs28	BV(Washington)20-21	YEAMALYNMA	357	366	177.021
0vs28	BV(Washington)20-21	EAMALYNMAT	358	367	153.301
0vs28	BV(Washington)20-21	AMALYNMATP	359	368	120.951
0vs28	BV(Washington)20-21	MALYNMATPV	360	369	130.426
0vs28	BV(Washington)20-21	ALYNMATPVS	361	370	139.901
0vs28	BV(Washington)20-21	LYNMATPVSI	362	371	110.052
0vs28	BV(Washington)20-21	YNMATPVSIL	363	372	80.237
0vs28	BV(Washington)20-21	NMATPVSILR	364	373	67.768
0vs28	BV(Washington)20-21	MATPVSILRM	365	374	55.287
0vs28	BV(Washington)20-21	ATPVSILRMG	366	375	91.442
0vs28	BV(Washington)20-21	TPVSILRMGD	367	376	137.013
0vs28	BV(Washington)20-21	PVSILRMGDD	368	377	193.777
0vs28	BV(Washington)20-21	VSILRMGDDA	369	378	221.651
0vs28	BV(Washington)20-21	SILRMGDDAK	370	379	216.329
0vs28	BV(Washington)20-21	ILRMGDDAKD	371	380	255.703
0vs28	BV(Washington)20-21	LRMGDDAKDK	372	381	319.41
0vs28	BV(Washington)20-21	RMGDDAKDKS	373	382	373.664
0vs28	BV(Washington)20-21	MGDDAKDKSQ	374	383	399.466
0vs28	BV(Washington)20-21	GDDAKDKSQL	375	384	435.233
0vs28	BV(Washington)20-21	DDAKDKSQLF	376	385	433.15
0vs28	BV(Washington)20-21	DAKDKSQLFF	377	386	398.362
0vs28	BV(Washington)20-21	AKDKSQLFFM	378	387	341.598
0vs28	BV(Washington)20-21	KDKSQLFFMS	379	388	304.235
0vs28	BV(Washington)20-21	DKSQLFFMSC	380	389	281.928
0vs28	BV(Washington)20-21	KSQLFFMSCF	381	390	243.254
0vs28	BV(Washington)20-21	SQLFFMSCFG	382	391	198.399
0vs28	BV(Washington)20-21	QLFFMSCFGA	383	392	171.269
0vs28	BV(Washington)20-21	LFFMSCFGAA	384	393	182.533
0vs28	BV(Washington)20-21	FFMSCFGAAY	385	394	175.551
0vs28	BV(Washington)20-21	FMSCFGAAYE	386	395	198.339
0vs28	BV(Washington)20-21	MSCFGAAYED	387	396	244.379
0vs28	BV(Washington)20-21	SCFGAAYEDL	388	397	282.492
0vs28	BV(Washington)20-21	CFGAAYEDLR	389	398	308.15
0vs28	BV(Washington)20-21	FGAAYEDLRV	390	399	321.88
0vs28	BV(Washington)20-21	GAAYEDLRVL	391	400	334.013
0vs28	BV(Washington)20-21	AAYEDLRVLS	392	401	346.196
0vs28	BV(Washington)20-21	AYEDLRVLSA	393	402	358.838
0vs28	BV(Washington)20-21	YEDLRVLSAL	394	403	361.599
0vs28	BV(Washington)20-21	EDLRVLSALT	395	404	341.511
0vs28	BV(Washington)20-21	DLRVLSALTG	396	405	284.651
0vs28	BV(Washington)20-21	LRVLSALTGT	397	406	227.828
0vs28	BV(Washington)20-21	RVLSALTGTE	398	407	216.819
0vs28	BV(Washington)20-21	VLSALTGTEF	399	408	238.085
0vs28	BV(Washington)20-21	LSALTGTEFK	400	409	270.394
0vs28	BV(Washington)20-21	SALTGTEFKP	401	410	278.416
0vs28	BV(Washington)20-21	ALTGTEFKPR	402	411	279.121
0vs28	BV(Washington)20-21	LTGTEFKPRS	403	412	282.281
0vs28	BV(Washington)20-21	TGTEFKPRSA	404	413	283.832
0vs28	BV(Washington)20-21	GTEFKPRSAL	405	414	316.525
0vs28	BV(Washington)20-21	TEFKPRSALK	406	415	316.525
0vs28	BV(Washington)20-21	EFKPRSALKC	407	416	316.525
0vs28	BV(Washington)20-21	FKPRSALKCK	408	417	289.421
0vs28	BV(Washington)20-21	KPRSALKCKG	409	418	272.343
0vs28	BV(Washington)20-21	PRSALKCKGF	410	419	266.828
0vs28	BV(Washington)20-21	RSALKCKGFH	411	420	238.53
0vs28	BV(Washington)20-21	SALKCKGFHV	412	421	216.225
0vs28	BV(Washington)20-21	ALKCKGFHVP	413	422	182.742
0vs28	BV(Washington)20-21	LKCKGFHVPA	414	423	164.151
0vs28	BV(Washington)20-21	KCKGFHVPAK	415	424	145.541
0vs28	BV(Washington)20-21	CKGFHVPAKE	416	425	159.673
0vs28	BV(Washington)20-21	KGFHVPAKEQ	417	426	183.735
0vs28	BV(Washington)20-21	GFHVPAKEQV	418	427	207.811
0vs28	BV(Washington)20-21	FHVPAKEQVE	419	428	210.151
0vs28	BV(Washington)20-21	HVPAKEQVEG	420	429	201.882
0vs28	BV(Washington)20-21	VPAKEQVEGM	421	430	191.156
0vs28	BV(Washington)20-21	PAKEQVEGMG	422	431	181.721
0vs28	BV(Washington)20-21	AKEQVEGMGA	423	432	197.079
0vs28	BV(Washington)20-21	KEQVEGMGAA	424	433	250.738
0vs28	BV(Washington)20-21	EQVEGMGAAL	425	434	279.663
0vs28	BV(Washington)20-21	QVEGMGAALM	426	435	265.531
0vs28	BV(Washington)20-21	VEGMGAALMS	427	436	241.469
0vs28	BV(Washington)20-21	EGMGAALMSI	428	437	217.393
0vs28	BV(Washington)20-21	GMGAALMSIK	429	438	185.207
0vs28	BV(Washington)20-21	MGAALMSIKL	430	439	152.952
0vs28	BV(Washington)20-21	GAALMSIKLQ	431	440	152.952
0vs28	BV(Washington)20-21	AALMSIKLQF	432	441	152.952
0vs28	BV(Washington)20-21	ALMSIKLQFW	433	442	128.151
0vs28	BV(Washington)20-21	LMSIKLQFWA	434	443	51.705
0vs28	BV(Washington)20-21	MSIKLQFWAP	435	444	0
0vs28	BV(Washington)20-21	SIKLQFWAPM	436	445	0
0vs28	BV(Washington)20-21	IKLQFWAPMT	437	446	0
0vs28	BV(Washington)20-21	KLQFWAPMTR	438	447	0
0vs28	BV(Washington)20-21	LQFWAPMTRS	439	448	3.585
0vs28	BV(Washington)20-21	QFWAPMTRSG	440	449	7.178
0vs28	BV(Washington)20-21	FWAPMTRSGG	441	450	7.178
0vs28	BV(Washington)20-21	WAPMTRSGGN	442	451	7.178
0vs28	BV(Washington)20-21	APMTRSGGNE	443	452	7.178
0vs28	BV(Washington)20-21	PMTRSGGNEA	444	453	7.178
0vs28	BV(Washington)20-21	MTRSGGNEAG	445	454	7.178
0vs28	BV(Washington)20-21	TRSGGNEAGG	446	455	7.178
0vs28	BV(Washington)20-21	RSGGNEAGGD	447	456	7.178
0vs28	BV(Washington)20-21	SGGNEAGGDG	448	457	7.178
0vs28	BV(Washington)20-21	GGNEAGGDGG	449	458	3.593
0vs28	BV(Washington)20-21	GNEAGGDGGS	450	459	25.921
0vs28	BV(Washington)20-21	NEAGGDGGSG	451	460	70.678
0vs28	BV(Washington)20-21	EAGGDGGSGQ	452	461	89.614
0vs28	BV(Washington)20-21	AGGDGGSGQI	453	462	89.614
0vs28	BV(Washington)20-21	GGDGGSGQIS	454	463	89.614
0vs28	BV(Washington)20-21	GDGGSGQISC	455	464	89.614
0vs28	BV(Washington)20-21	DGGSGQISCS	456	465	89.614
0vs28	BV(Washington)20-21	GGSGQISCSP	457	466	105.464
0vs28	BV(Washington)20-21	GSGQISCSPV	458	467	121.301
0vs28	BV(Washington)20-21	SGQISCSPVF	459	468	155.996
0vs28	BV(Washington)20-21	GQISCSPVFA	460	469	164.808
0vs28	BV(Washington)20-21	QISCSPVFAV	461	470	129.495
0vs28	BV(Washington)20-21	ISCSPVFAVE	462	471	129.944
0vs28	BV(Washington)20-21	SCSPVFAVER	463	472	139.902
0vs28	BV(Washington)20-21	CSPVFAVERP	464	473	139.902
0vs28	BV(Washington)20-21	SPVFAVERPI	465	474	139.902
0vs28	BV(Washington)20-21	PVFAVERPIA	466	475	157.267
0vs28	BV(Washington)20-21	VFAVERPIAL	467	476	167.407
0vs28	BV(Washington)20-21	FAVERPIALS	468	477	160.224
0vs28	BV(Washington)20-21	AVERPIALSK	469	478	125.529
0vs28	BV(Washington)20-21	VERPIALSKQ	470	479	99.841
0vs28	BV(Washington)20-21	ERPIALSKQA	471	480	99.449
0vs28	BV(Washington)20-21	RPIALSKQAV	472	481	100.263
0vs28	BV(Washington)20-21	PIALSKQAVR	473	482	101.46
0vs28	BV(Washington)20-21	IALSKQAVRR	474	483	112.637
0vs28	BV(Washington)20-21	ALSKQAVRRM	475	484	123.828
0vs28	BV(Washington)20-21	LSKQAVRRML	476	485	117.641
0vs28	BV(Washington)20-21	SKQAVRRMLS	477	486	102.83
0vs28	BV(Washington)20-21	KQAVRRMLSM	478	487	94.176
0vs28	BV(Washington)20-21	QAVRRMLSMN	479	488	94.176
0vs28	BV(Washington)20-21	AVRRMLSMNI	480	489	85.131
0vs28	BV(Washington)20-21	VRRMLSMNIE	481	490	103.284
0vs28	BV(Washington)20-21	RRMLSMNIEG	482	491	110.241
0vs28	BV(Washington)20-21	RMLSMNIEGR	483	492	99.086
0vs28	BV(Washington)20-21	MLSMNIEGRD	484	493	102.964
0vs28	BV(Washington)20-21	LSMNIEGRDA	485	494	115.887
0vs28	BV(Washington)20-21	SMNIEGRDAD	486	495	139.155
0vs28	BV(Washington)20-21	MNIEGRDADV	487	496	153.377
0vs28	BV(Washington)20-21	NIEGRDADVK	488	497	163.729
0vs28	BV(Washington)20-21	IEGRDADVKG	489	498	194.791
0vs28	BV(Washington)20-21	EGRDADVKGN	490	499	252.977
0vs28	BV(Washington)20-21	GRDADVKGNL	491	500	311.2
0vs28	BV(Washington)20-21	RDADVKGNLL	492	501	378.571
0vs28	BV(Washington)20-21	DADVKGNLLK	493	502	402.734
0vs28	BV(Washington)20-21	ADVKGNLLKM	494	503	387.679
0vs28	BV(Washington)20-21	DVKGNLLKMM	495	504	363.565
0vs28	BV(Washington)20-21	VKGNLLKMMN	496	505	329.119
0vs28	BV(Washington)20-21	KGNLLKMMND	497	506	330.861
0vs28	BV(Washington)20-21	GNLLKMMNDS	498	507	347.694
0vs28	BV(Washington)20-21	NLLKMMNDSM	499	508	316.632
0vs28	BV(Washington)20-21	LLKMMNDSMA	500	509	275.802
0vs28	BV(Washington)20-21	LKMMNDSMAK	501	510	207.712
0vs28	BV(Washington)20-21	KMMNDSMAKK	502	511	113.185
0vs28	BV(Washington)20-21	MMNDSMAKKT	503	512	89.022
0vs28	BV(Washington)20-21	MNDSMAKKTS	504	513	101.098
0vs28	BV(Washington)20-21	NDSMAKKTSG	505	514	113.163
0vs28	BV(Washington)20-21	DSMAKKTSGN	506	515	134.311
0vs28	BV(Washington)20-21	SMAKKTSGNA	507	516	128.316
0vs28	BV(Washington)20-21	MAKKTSGNAF	508	517	113.213
0vs28	BV(Washington)20-21	AKKTSGNAFI	509	518	113.213
0vs28	BV(Washington)20-21	KKTSGNAFIG	510	519	95.857
0vs28	BV(Washington)20-21	KTSGNAFIGK	511	520	78.519
0vs28	BV(Washington)20-21	TSGNAFIGKK	512	521	78.519
0vs28	BV(Washington)20-21	SGNAFIGKKM	513	522	78.519
0vs28	BV(Washington)20-21	GNAFIGKKMF	514	523	66.443
0vs28	BV(Washington)20-21	NAFIGKKMFQ	515	524	64.759
0vs28	BV(Washington)20-21	AFIGKKMFQI	516	525	63.986
0vs28	BV(Washington)20-21	FIGKKMFQIS	517	526	72.645
0vs28	BV(Washington)20-21	IGKKMFQISD	518	527	99.779
0vs28	BV(Washington)20-21	GKKMFQISDK	519	528	129.083
0vs28	BV(Washington)20-21	KKMFQISDKN	520	529	138.555
0vs28	BV(Washington)20-21	KMFQISDKNK	521	530	138.555
0vs28	BV(Washington)20-21	MFQISDKNKT	522	531	138.555
0vs28	BV(Washington)20-21	FQISDKNKTN	523	532	138.555
0vs28	BV(Washington)20-21	QISDKNKTNP	524	533	138.555
0vs28	BV(Washington)20-21	ISDKNKTNPI	525	534	128.174
0vs28	BV(Washington)20-21	SDKNKTNPIE	526	535	107.799
0vs28	BV(Washington)20-21	DKNKTNPIEI	527	536	77.992
0vs28	BV(Washington)20-21	KNKTNPIEIP	528	537	38.776
0vs28	BV(Washington)20-21	NKTNPIEIPI	529	538	9.472
0vs28	BV(Washington)20-21	KTNPIEIPIK	530	539	9.487
0vs28	BV(Washington)20-21	TNPIEIPIKQ	531	540	18.974
0vs28	BV(Washington)20-21	NPIEIPIKQT	532	541	18.974
0vs28	BV(Washington)20-21	PIEIPIKQTI	533	542	18.974
0vs28	BV(Washington)20-21	IEIPIKQTIP	534	543	18.974
0vs28	BV(Washington)20-21	EIPIKQTIPN	535	544	18.974
0vs28	BV(Washington)20-21	IPIKQTIPNF	536	545	18.974
0vs28	BV(Washington)20-21	PIKQTIPNFF	537	546	40.138
0vs28	BV(Washington)20-21	IKQTIPNFFF	538	547	61.292
0vs28	BV(Washington)20-21	KQTIPNFFFG	539	548	61.292
0vs28	BV(Washington)20-21	QTIPNFFFGR	540	549	51.805
0vs28	BV(Washington)20-21	TIPNFFFGRD	541	550	42.318
0vs28	BV(Washington)20-21	IPNFFFGRDT	542	551	42.318
0vs28	BV(Washington)20-21	PNFFFGRDTA	543	552	42.318
0vs28	BV(Washington)20-21	NFFFGRDTAE	544	553	68.915
0vs28	BV(Washington)20-21	FFFGRDTAED	545	554	95.497
0vs28	BV(Washington)20-21	FFGRDTAEDY	546	555	135.456
0vs28	BV(Washington)20-21	FGRDTAEDYD	547	556	154.244
0vs28	BV(Washington)20-21	GRDTAEDYDD	548	557	182.068
0vs28	BV(Washington)20-21	RDTAEDYDDL	549	558	240.487
0vs28	BV(Washington)20-21	DTAEDYDDLD	550	559	280.438
0vs28	BY(Phuket)20-21	MSNMDIDGIN	1	10	0
0vs28	BY(Phuket)20-21	SNMDIDGINT	2	11	0
0vs28	BY(Phuket)20-21	NMDIDGINTG	3	12	0
0vs28	BY(Phuket)20-21	MDIDGINTGT	4	13	0
0vs28	BY(Phuket)20-21	DIDGINTGTI	5	14	0
0vs28	BY(Phuket)20-21	IDGINTGTID	6	15	9.093
0vs28	BY(Phuket)20-21	DGINTGTIDK	7	16	18.186
0vs28	BY(Phuket)20-21	GINTGTIDKT	8	17	18.186
0vs28	BY(Phuket)20-21	INTGTIDKTP	9	18	18.186
0vs28	BY(Phuket)20-21	NTGTIDKTPE	10	19	18.186
0vs28	BY(Phuket)20-21	TGTIDKTPEE	11	20	18.186
0vs28	BY(Phuket)20-21	GTIDKTPEEI	12	21	18.186
0vs28	BY(Phuket)20-21	TIDKTPEEIT	13	22	18.186
0vs28	BY(Phuket)20-21	IDKTPEEITS	14	23	26.874
0vs28	BY(Phuket)20-21	DKTPEEITSG	15	24	35.562
0vs28	BY(Phuket)20-21	KTPEEITSGT	16	25	26.469
0vs28	BY(Phuket)20-21	TPEEITSGTS	17	26	17.376
0vs28	BY(Phuket)20-21	PEEITSGTSG	18	27	17.376
0vs28	BY(Phuket)20-21	EEITSGTSGT	19	28	17.376
0vs28	BY(Phuket)20-21	EITSGTSGTT	20	29	17.376
0vs28	BY(Phuket)20-21	ITSGTSGTTR	21	30	17.376
0vs28	BY(Phuket)20-21	TSGTSGTTRP	22	31	17.376
0vs28	BY(Phuket)20-21	SGTSGTTRPI	23	32	17.376
0vs28	BY(Phuket)20-21	GTSGTTRPII	24	33	8.688
0vs28	BY(Phuket)20-21	TSGTTRPIIR	25	34	0
0vs28	BY(Phuket)20-21	SGTTRPIIRP	26	35	0
0vs28	BY(Phuket)20-21	GTTRPIIRPA	27	36	0
0vs28	BY(Phuket)20-21	TTRPIIRPAT	28	37	0
0vs28	BY(Phuket)20-21	TRPIIRPATL	29	38	0
0vs28	BY(Phuket)20-21	RPIIRPATLA	30	39	0
0vs28	BY(Phuket)20-21	PIIRPATLAP	31	40	0
0vs28	BY(Phuket)20-21	IIRPATLAPP	32	41	0
0vs28	BY(Phuket)20-21	IRPATLAPPS	33	42	0
0vs28	BY(Phuket)20-21	RPATLAPPSN	34	43	0
0vs28	BY(Phuket)20-21	PATLAPPSNK	35	44	0
0vs28	BY(Phuket)20-21	ATLAPPSNKR	36	45	0
0vs28	BY(Phuket)20-21	TLAPPSNKRT	37	46	0
0vs28	BY(Phuket)20-21	LAPPSNKRTR	38	47	10.775
0vs28	BY(Phuket)20-21	APPSNKRTRN	39	48	21.533
0vs28	BY(Phuket)20-21	PPSNKRTRNP	40	49	32.288
0vs28	BY(Phuket)20-21	PSNKRTRNPS	41	50	43.042
0vs28	BY(Phuket)20-21	SNKRTRNPSP	42	51	63.751
0vs28	BY(Phuket)20-21	NKRTRNPSPE	43	52	73.702
0vs28	BY(Phuket)20-21	KRTRNPSPER	44	53	73.702
0vs28	BY(Phuket)20-21	RTRNPSPERA	45	54	73.702
0vs28	BY(Phuket)20-21	TRNPSPERAT	46	55	73.702
0vs28	BY(Phuket)20-21	RNPSPERATT	47	56	73.702
0vs28	BY(Phuket)20-21	NPSPERATTS	48	57	71.602
0vs28	BY(Phuket)20-21	PSPERATTSS	49	58	87.6
0vs28	BY(Phuket)20-21	SPERATTSSE	50	59	94.921
0vs28	BY(Phuket)20-21	PERATTSSED	51	60	84.167
0vs28	BY(Phuket)20-21	ERATTSSEDD	52	61	82.365
0vs28	BY(Phuket)20-21	RATTSSEDDV	53	62	91.308
0vs28	BY(Phuket)20-21	ATTSSEDDVG	54	63	91.308
0vs28	BY(Phuket)20-21	TTSSEDDVGR	55	64	91.308
0vs28	BY(Phuket)20-21	TSSEDDVGRK	56	65	91.308
0vs28	BY(Phuket)20-21	SSEDDVGRKT	57	66	91.308
0vs28	BY(Phuket)20-21	SEDDVGRKTQ	58	67	101.571
0vs28	BY(Phuket)20-21	EDDVGRKTQK	59	68	93.738
0vs28	BY(Phuket)20-21	DDVGRKTQKK	60	69	86.033
0vs28	BY(Phuket)20-21	DVGRKTQKKQ	61	70	96.414
0vs28	BY(Phuket)20-21	VGRKTQKKQT	62	71	87.905
0vs28	BY(Phuket)20-21	GRKTQKKQTP	63	72	79.41
0vs28	BY(Phuket)20-21	RKTQKKQTPT	64	73	79.41
0vs28	BY(Phuket)20-21	KTQKKQTPTE	65	74	79.41
0vs28	BY(Phuket)20-21	TQKKQTPTEI	66	75	79.41
0vs28	BY(Phuket)20-21	QKKQTPTEIK	67	76	79.41
0vs28	BY(Phuket)20-21	KKQTPTEIKK	68	77	60.472
0vs28	BY(Phuket)20-21	KQTPTEIKKS	69	78	41.549
0vs28	BY(Phuket)20-21	QTPTEIKKSV	70	79	31.178
0vs28	BY(Phuket)20-21	TPTEIKKSVY	71	80	20.797
0vs28	BY(Phuket)20-21	PTEIKKSVYN	72	81	10.399
0vs28	BY(Phuket)20-21	TEIKKSVYNM	73	82	0
0vs28	BY(Phuket)20-21	EIKKSVYNMV	74	83	0
0vs28	BY(Phuket)20-21	IKKSVYNMVV	75	84	0
0vs28	BY(Phuket)20-21	KKSVYNMVVK	76	85	23.642
0vs28	BY(Phuket)20-21	KSVYNMVVKL	77	86	47.273
0vs28	BY(Phuket)20-21	SVYNMVVKLG	78	87	79.865
0vs28	BY(Phuket)20-21	VYNMVVKLGE	79	88	122.74
0vs28	BY(Phuket)20-21	YNMVVKLGEF	80	89	133.068
0vs28	BY(Phuket)20-21	NMVVKLGEFY	81	90	133.068
0vs28	BY(Phuket)20-21	MVVKLGEFYN	82	91	152.949
0vs28	BY(Phuket)20-21	VVKLGEFYNQ	83	92	172.877
0vs28	BY(Phuket)20-21	VKLGEFYNQM	84	93	172.877
0vs28	BY(Phuket)20-21	KLGEFYNQMM	85	94	172.877
0vs28	BY(Phuket)20-21	LGEFYNQMMV	86	95	149.235
0vs28	BY(Phuket)20-21	GEFYNQMMVK	87	96	142.926
0vs28	BY(Phuket)20-21	EFYNQMMVKA	88	97	127.657
0vs28	BY(Phuket)20-21	FYNQMMVKAG	89	98	102.47
0vs28	BY(Phuket)20-21	YNQMMVKAGL	90	99	109.828
0vs28	BY(Phuket)20-21	NQMMVKAGLN	91	100	149.121
0vs28	BY(Phuket)20-21	QMMVKAGLND	92	101	168.966
0vs28	BY(Phuket)20-21	MMVKAGLNDD	93	102	168.895
0vs28	BY(Phuket)20-21	MVKAGLNDDM	94	103	168.895
0vs28	BY(Phuket)20-21	VKAGLNDDME	95	104	168.895
0vs28	BY(Phuket)20-21	KAGLNDDMER	96	105	168.895
0vs28	BY(Phuket)20-21	AGLNDDMERN	97	106	151.573
0vs28	BY(Phuket)20-21	GLNDDMERNL	98	107	134.25
0vs28	BY(Phuket)20-21	LNDDMERNLI	99	108	116.562
0vs28	BY(Phuket)20-21	NDDMERNLIQ	100	109	98.876
0vs28	BY(Phuket)20-21	DDMERNLIQN	101	110	59.583
0vs28	BY(Phuket)20-21	DMERNLIQNA	102	111	47.76
0vs28	BY(Phuket)20-21	MERNLIQNAY	103	112	55.802
0vs28	BY(Phuket)20-21	ERNLIQNAYA	104	113	83.721
0vs28	BY(Phuket)20-21	RNLIQNAYAV	105	114	99.184
0vs28	BY(Phuket)20-21	NLIQNAYAVE	106	115	133.668
0vs28	BY(Phuket)20-21	LIQNAYAVER	107	116	152.73
0vs28	BY(Phuket)20-21	IQNAYAVERI	108	117	161.825
0vs28	BY(Phuket)20-21	QNAYAVERIL	109	118	199.289
0vs28	BY(Phuket)20-21	NAYAVERILL	110	119	254.084
0vs28	BY(Phuket)20-21	AYAVERILLA	111	120	308.884
0vs28	BY(Phuket)20-21	YAVERILLAA	112	121	309.361
0vs28	BY(Phuket)20-21	AVERILLAAT	113	122	281.462
0vs28	BY(Phuket)20-21	VERILLAATD	114	123	253.543
0vs28	BY(Phuket)20-21	ERILLAATDD	115	124	256.232
0vs28	BY(Phuket)20-21	RILLAATDDK	116	125	239.902
0vs28	BY(Phuket)20-21	ILLAATDDKK	117	126	220.84
0vs28	BY(Phuket)20-21	LLAATDDKKT	118	127	211.745
0vs28	BY(Phuket)20-21	LAATDDKKTE	119	128	174.281
0vs28	BY(Phuket)20-21	AATDDKKTEF	120	129	119.486
0vs28	BY(Phuket)20-21	ATDDKKTEFQ	121	130	74.143
0vs28	BY(Phuket)20-21	TDDKKTEFQK	122	131	55.227
0vs28	BY(Phuket)20-21	DDKKTEFQKK	123	132	55.227
0vs28	BY(Phuket)20-21	DKKTEFQKKK	124	133	55.227
0vs28	BY(Phuket)20-21	KKTEFQKKKN	125	134	37.075
0vs28	BY(Phuket)20-21	KTEFQKKKNA	126	135	28.381
0vs28	BY(Phuket)20-21	TEFQKKKNAR	127	136	48.19
0vs28	BY(Phuket)20-21	EFQKKKNARD	128	137	58.525
0vs28	BY(Phuket)20-21	FQKKKNARDV	129	138	77.89
0vs28	BY(Phuket)20-21	QKKKNARDVK	130	139	97.257
0vs28	BY(Phuket)20-21	KKKNARDVKE	131	140	116.183
0vs28	BY(Phuket)20-21	KKNARDVKEG	132	141	135.114
0vs28	BY(Phuket)20-21	KNARDVKEGK	133	142	144.164
0vs28	BY(Phuket)20-21	NARDVKEGKE	134	143	153.219
0vs28	BY(Phuket)20-21	ARDVKEGKEE	135	144	157.694
0vs28	BY(Phuket)20-21	RDVKEGKEEI	136	145	148.234
0vs28	BY(Phuket)20-21	DVKEGKEEID	137	146	128.425
0vs28	BY(Phuket)20-21	VKEGKEEIDH	138	147	128.439
0vs28	BY(Phuket)20-21	KEGKEEIDHN	139	148	138.331
0vs28	BY(Phuket)20-21	EGKEEIDHNK	140	149	137.908
0vs28	BY(Phuket)20-21	GKEEIDHNKT	141	150	109.525
0vs28	BY(Phuket)20-21	KEEIDHNKTG	142	151	81.13
0vs28	BY(Phuket)20-21	EEIDHNKTGG	143	152	72.08
0vs28	BY(Phuket)20-21	EIDHNKTGGT	144	153	63.025
0vs28	BY(Phuket)20-21	IDHNKTGGTF	145	154	103.282
0vs28	BY(Phuket)20-21	DHNKTGGTFY	146	155	173.832
0vs28	BY(Phuket)20-21	HNKTGGTFYK	147	156	199.705
0vs28	BY(Phuket)20-21	NKTGGTFYKM	148	157	215.244
0vs28	BY(Phuket)20-21	KTGGTFYKMV	149	158	211.854
0vs28	BY(Phuket)20-21	TGGTFYKMVR	150	159	218.759
0vs28	BY(Phuket)20-21	GGTFYKMVRD	151	160	244.61
0vs28	BY(Phuket)20-21	GTFYKMVRDD	152	161	244.61
0vs28	BY(Phuket)20-21	TFYKMVRDDK	153	162	244.61
0vs28	BY(Phuket)20-21	FYKMVRDDKT	154	163	244.61
0vs28	BY(Phuket)20-21	YKMVRDDKTI	155	164	199.878
0vs28	BY(Phuket)20-21	KMVRDDKTIY	156	165	154.299
0vs28	BY(Phuket)20-21	MVRDDKTIYF	157	166	182.297
0vs28	BY(Phuket)20-21	VRDDKTIYFS	158	167	199.109
0vs28	BY(Phuket)20-21	RDDKTIYFSP	159	168	183.23
0vs28	BY(Phuket)20-21	DDKTIYFSPI	160	169	157.381
0vs28	BY(Phuket)20-21	DKTIYFSPIR	161	170	131.53
0vs28	BY(Phuket)20-21	KTIYFSPIRI	162	171	131.53
0vs28	BY(Phuket)20-21	TIYFSPIRIT	163	172	131.53
0vs28	BY(Phuket)20-21	IYFSPIRITF	164	173	131.53
0vs28	BY(Phuket)20-21	YFSPIRITFL	165	174	131.53
0vs28	BY(Phuket)20-21	FSPIRITFLK	166	175	106.559
0vs28	BY(Phuket)20-21	SPIRITFLKE	167	176	52.688
0vs28	BY(Phuket)20-21	PIRITFLKEE	168	177	9.988
0vs28	BY(Phuket)20-21	IRITFLKEEV	169	178	9.073
0vs28	BY(Phuket)20-21	RITFLKEEVK	170	179	18.157
0vs28	BY(Phuket)20-21	ITFLKEEVKT	171	180	18.157
0vs28	BY(Phuket)20-21	TFLKEEVKTM	172	181	18.157
0vs28	BY(Phuket)20-21	FLKEEVKTMY	173	182	28.548
0vs28	BY(Phuket)20-21	LKEEVKTMYK	174	183	38.94
0vs28	BY(Phuket)20-21	KEEVKTMYKT	175	184	38.94
0vs28	BY(Phuket)20-21	EEVKTMYKTT	176	185	38.94
0vs28	BY(Phuket)20-21	EVKTMYKTTM	177	186	38.94
0vs28	BY(Phuket)20-21	VKTMYKTTMG	178	187	50.597
0vs28	BY(Phuket)20-21	KTMYKTTMGS	179	188	90.602
0vs28	BY(Phuket)20-21	TMYKTTMGSD	180	189	153.303
0vs28	BY(Phuket)20-21	MYKTTMGSDG	181	190	206.993
0vs28	BY(Phuket)20-21	YKTTMGSDGF	182	191	273.964
0vs28	BY(Phuket)20-21	KTTMGSDGFS	183	192	330.543
0vs28	BY(Phuket)20-21	TTMGSDGFSG	184	193	378.124
0vs28	BY(Phuket)20-21	TMGSDGFSGL	185	194	403.033
0vs28	BY(Phuket)20-21	MGSDGFSGLN	186	195	438.29
0vs28	BY(Phuket)20-21	GSDGFSGLNH	187	196	461.528
0vs28	BY(Phuket)20-21	SDGFSGLNHI	188	197	449.871
0vs28	BY(Phuket)20-21	DGFSGLNHIM	189	198	400.793
0vs28	BY(Phuket)20-21	GFSGLNHIMI	190	199	329.008
0vs28	BY(Phuket)20-21	FSGLNHIMIG	191	200	285.293
0vs28	BY(Phuket)20-21	SGLNHIMIGH	192	201	248.556
0vs28	BY(Phuket)20-21	GLNHIMIGHS	193	202	211.324
0vs28	BY(Phuket)20-21	LNHIMIGHSQ	194	203	173.187
0vs28	BY(Phuket)20-21	NHIMIGHSQM	195	204	148.278
0vs28	BY(Phuket)20-21	HIMIGHSQMN	196	205	123
0vs28	BY(Phuket)20-21	IMIGHSQMND	197	206	128.66
0vs28	BY(Phuket)20-21	MIGHSQMNDV	198	207	147.622
0vs28	BY(Phuket)20-21	IGHSQMNDVC	199	208	147.622
0vs28	BY(Phuket)20-21	GHSQMNDVCF	200	209	158.402
0vs28	BY(Phuket)20-21	HSQMNDVCFQ	201	210	159.192
0vs28	BY(Phuket)20-21	SQMNDVCFQR	202	211	128.958
0vs28	BY(Phuket)20-21	QMNDVCFQRS	203	212	99.22
0vs28	BY(Phuket)20-21	MNDVCFQRSK	204	213	88.042
0vs28	BY(Phuket)20-21	NDVCFQRSKA	205	214	150.346
0vs28	BY(Phuket)20-21	DVCFQRSKAL	206	215	227.128
0vs28	BY(Phuket)20-21	VCFQRSKALK	207	216	233.063
0vs28	BY(Phuket)20-21	CFQRSKALKR	208	217	239.881
0vs28	BY(Phuket)20-21	FQRSKALKRV	209	218	265.657
0vs28	BY(Phuket)20-21	QRSKALKRVG	210	219	287.173
0vs28	BY(Phuket)20-21	RSKALKRVGL	211	220	355.113
0vs28	BY(Phuket)20-21	SKALKRVGLD	212	221	425.19
0vs28	BY(Phuket)20-21	KALKRVGLDP	213	222	438.545
0vs28	BY(Phuket)20-21	ALKRVGLDPS	214	223	477.83
0vs28	BY(Phuket)20-21	LKRVGLDPSL	215	224	450.197
0vs28	BY(Phuket)20-21	KRVGLDPSLI	216	225	363.436
0vs28	BY(Phuket)20-21	RVGLDPSLIS	217	226	341.099
0vs28	BY(Phuket)20-21	VGLDPSLIST	218	227	327.815
0vs28	BY(Phuket)20-21	GLDPSLISTF	219	228	314.52
0vs28	BY(Phuket)20-21	LDPSLISTFA	220	229	294.692
0vs28	BY(Phuket)20-21	DPSLISTFAG	221	230	244.941
0vs28	BY(Phuket)20-21	PSLISTFAGS	222	231	203.858
0vs28	BY(Phuket)20-21	SLISTFAGST	223	232	202.193
0vs28	BY(Phuket)20-21	LISTFAGSTV	224	233	165.927
0vs28	BY(Phuket)20-21	ISTFAGSTVP	225	234	159.681
0vs28	BY(Phuket)20-21	STFAGSTVPR	226	235	188.102
0vs28	BY(Phuket)20-21	TFAGSTVPRR	227	236	201.825
0vs28	BY(Phuket)20-21	FAGSTVPRRS	228	237	232.864
0vs28	BY(Phuket)20-21	AGSTVPRRSG	229	238	237.714
0vs28	BY(Phuket)20-21	GSTVPRRSGA	230	239	225.246
0vs28	BY(Phuket)20-21	STVPRRSGAT	231	240	196.292
0vs28	BY(Phuket)20-21	TVPRRSGATG	232	241	167.298
0vs28	BY(Phuket)20-21	VPRRSGATGV	233	242	155.608
0vs28	BY(Phuket)20-21	PRRSGATGVA	234	243	143.931
0vs28	BY(Phuket)20-21	RRSGATGVAI	235	244	115.506
0vs28	BY(Phuket)20-21	RSGATGVAIK	236	245	87.085
0vs28	BY(Phuket)20-21	SGATGVAIKG	237	246	60.866
0vs28	BY(Phuket)20-21	GATGVAIKGG	238	247	17.331
0vs28	BY(Phuket)20-21	ATGVAIKGGG	239	248	0
0vs28	BY(Phuket)20-21	TGVAIKGGGT	240	249	0
0vs28	BY(Phuket)20-21	GVAIKGGGTL	241	250	39.223
0vs28	BY(Phuket)20-21	VAIKGGGTLV	242	251	95.746
0vs28	BY(Phuket)20-21	AIKGGGTLVA	243	252	143.24
0vs28	BY(Phuket)20-21	IKGGGTLVAE	244	253	173.386
0vs28	BY(Phuket)20-21	KGGGTLVAEA	245	254	173.386
0vs28	BY(Phuket)20-21	GGGTLVAEAI	246	255	173.386
0vs28	BY(Phuket)20-21	GGTLVAEAIR	247	256	184.168
0vs28	BY(Phuket)20-21	GTLVAEAIRF	248	257	194.951
0vs28	BY(Phuket)20-21	TLVAEAIRFI	249	258	194.951
0vs28	BY(Phuket)20-21	LVAEAIRFIG	250	259	194.951
0vs28	BY(Phuket)20-21	VAEAIRFIGR	251	260	155.728
0vs28	BY(Phuket)20-21	AEAIRFIGRA	252	261	99.205
0vs28	BY(Phuket)20-21	EAIRFIGRAM	253	262	51.711
0vs28	BY(Phuket)20-21	AIRFIGRAMA	254	263	21.565
0vs28	BY(Phuket)20-21	IRFIGRAMAD	255	264	40.591
0vs28	BY(Phuket)20-21	RFIGRAMADR	256	265	59.615
0vs28	BY(Phuket)20-21	FIGRAMADRG	257	266	66.553
0vs28	BY(Phuket)20-21	IGRAMADRGL	258	267	82.573
0vs28	BY(Phuket)20-21	GRAMADRGLL	259	268	119.653
0vs28	BY(Phuket)20-21	RAMADRGLLR	260	269	147.654
0vs28	BY(Phuket)20-21	AMADRGLLRD	261	270	158.031
0vs28	BY(Phuket)20-21	MADRGLLRDI	262	271	177.916
0vs28	BY(Phuket)20-21	ADRGLLRDIK	263	272	197.783
0vs28	BY(Phuket)20-21	DRGLLRDIKA	264	273	234.982
0vs28	BY(Phuket)20-21	RGLLRDIKAK	265	274	243.709
0vs28	BY(Phuket)20-21	GLLRDIKAKT	266	275	233.38
0vs28	BY(Phuket)20-21	LLRDIKAKTA	267	276	215.66
0vs28	BY(Phuket)20-21	LRDIKAKTAY	268	277	188.857
0vs28	BY(Phuket)20-21	RDIKAKTAYE	269	278	151.777
0vs28	BY(Phuket)20-21	DIKAKTAYEK	270	279	123.776
0vs28	BY(Phuket)20-21	IKAKTAYEKI	271	280	113.399
0vs28	BY(Phuket)20-21	KAKTAYEKIL	272	281	117.692
0vs28	BY(Phuket)20-21	AKTAYEKILL	273	282	155.607
0vs28	BY(Phuket)20-21	KTAYEKILLN	274	283	201.1
0vs28	BY(Phuket)20-21	TAYEKILLNL	275	284	222.429
0vs28	BY(Phuket)20-21	AYEKILLNLK	276	285	229.203
0vs28	BY(Phuket)20-21	YEKILLNLKN	277	286	254.139
0vs28	BY(Phuket)20-21	EKILLNLKNK	278	287	263.62
0vs28	BY(Phuket)20-21	KILLNLKNKC	279	288	263.62
0vs28	BY(Phuket)20-21	ILLNLKNKCS	280	289	263.62
0vs28	BY(Phuket)20-21	LLNLKNKCSA	281	290	263.62
0vs28	BY(Phuket)20-21	LNLKNKCSAP	282	291	249.807
0vs28	BY(Phuket)20-21	NLKNKCSAPQ	283	292	202.388
0vs28	BY(Phuket)20-21	LKNKCSAPQQ	284	293	119.696
0vs28	BY(Phuket)20-21	KNKCSAPQQK	285	294	70.614
0vs28	BY(Phuket)20-21	NKCSAPQQKA	286	295	75.866
0vs28	BY(Phuket)20-21	KCSAPQQKAL	287	296	71.631
0vs28	BY(Phuket)20-21	CSAPQQKALV	288	297	74.198
0vs28	BY(Phuket)20-21	SAPQQKALVD	289	298	86.249
0vs28	BY(Phuket)20-21	APQQKALVDQ	290	299	98.308
0vs28	BY(Phuket)20-21	PQQKALVDQV	291	300	98.308
0vs28	BY(Phuket)20-21	QQKALVDQVI	292	301	87.943
0vs28	BY(Phuket)20-21	QKALVDQVIG	293	302	86.233
0vs28	BY(Phuket)20-21	KALVDQVIGS	294	303	104.299
0vs28	BY(Phuket)20-21	ALVDQVIGSR	295	304	123.667
0vs28	BY(Phuket)20-21	LVDQVIGSRN	296	305	122.822
0vs28	BY(Phuket)20-21	VDQVIGSRNP	297	306	140.943
0vs28	BY(Phuket)20-21	DQVIGSRNPG	298	307	157.812
0vs28	BY(Phuket)20-21	QVIGSRNPGI	299	308	145.761
0vs28	BY(Phuket)20-21	VIGSRNPGIA	300	309	133.702
0vs28	BY(Phuket)20-21	IGSRNPGIAD	301	310	133.702
0vs28	BY(Phuket)20-21	GSRNPGIADI	302	311	133.702
0vs28	BY(Phuket)20-21	SRNPGIADIE	303	312	134.517
0vs28	BY(Phuket)20-21	RNPGIADIED	304	313	135.339
0vs28	BY(Phuket)20-21	NPGIADIEDL	305	314	125.442
0vs28	BY(Phuket)20-21	PGIADIEDLT	306	315	114.659
0vs28	BY(Phuket)20-21	GIADIEDLTL	307	316	94.007
0vs28	BY(Phuket)20-21	IADIEDLTLL	308	317	83.261
0vs28	BY(Phuket)20-21	ADIEDLTLLT	309	318	92.356
0vs28	BY(Phuket)20-21	DIEDLTLLTR	310	319	101.84
0vs28	BY(Phuket)20-21	IEDLTLLTRS	311	320	111.324
0vs28	BY(Phuket)20-21	EDLTLLTRSM	312	321	111.324
0vs28	BY(Phuket)20-21	DLTLLTRSMV	313	322	101.856
0vs28	BY(Phuket)20-21	LTLLTRSMVV	314	323	82.968
0vs28	BY(Phuket)20-21	TLLTRSMVVV	315	324	73.497
0vs28	BY(Phuket)20-21	LLTRSMVVVR	316	325	64.404
0vs28	BY(Phuket)20-21	LTRSMVVVRP	317	326	46.234
0vs28	BY(Phuket)20-21	TRSMVVVRPS	318	327	37.115
0vs28	BY(Phuket)20-21	RSMVVVRPSV	319	328	37.078
0vs28	BY(Phuket)20-21	SMVVVRPSVA	320	329	27.594
0vs28	BY(Phuket)20-21	MVVVRPSVAS	321	330	18.11
0vs28	BY(Phuket)20-21	VVVRPSVASK	322	331	18.11
0vs28	BY(Phuket)20-21	VVRPSVASKV	323	332	18.11
0vs28	BY(Phuket)20-21	VRPSVASKVV	324	333	18.11
0vs28	BY(Phuket)20-21	RPSVASKVVL	325	334	18.11
0vs28	BY(Phuket)20-21	PSVASKVVLP	326	335	18.11
0vs28	BY(Phuket)20-21	SVASKVVLPI	327	336	18.11
0vs28	BY(Phuket)20-21	VASKVVLPIS	328	337	9.058
0vs28	BY(Phuket)20-21	ASKVVLPISI	329	338	0
0vs28	BY(Phuket)20-21	SKVVLPISIY	330	339	9.983
0vs28	BY(Phuket)20-21	KVVLPISIYA	331	340	19.953
0vs28	BY(Phuket)20-21	VVLPISIYAK	332	341	19.953
0vs28	BY(Phuket)20-21	VLPISIYAKI	333	342	19.953
0vs28	BY(Phuket)20-21	LPISIYAKIP	334	343	19.953
0vs28	BY(Phuket)20-21	PISIYAKIPQ	335	344	38.881
0vs28	BY(Phuket)20-21	ISIYAKIPQL	336	345	57.801
0vs28	BY(Phuket)20-21	SIYAKIPQLG	337	346	82.296
0vs28	BY(Phuket)20-21	IYAKIPQLGF	338	347	106.806
0vs28	BY(Phuket)20-21	YAKIPQLGFN	339	348	121.361
0vs28	BY(Phuket)20-21	AKIPQLGFNV	340	349	125.933
0vs28	BY(Phuket)20-21	KIPQLGFNVE	341	350	130.517
0vs28	BY(Phuket)20-21	IPQLGFNVEE	342	351	145.075
0vs28	BY(Phuket)20-21	PQLGFNVEEY	343	352	169.596
0vs28	BY(Phuket)20-21	QLGFNVEEYS	344	353	194.147
0vs28	BY(Phuket)20-21	LGFNVEEYSM	345	354	175.219
0vs28	BY(Phuket)20-21	GFNVEEYSMV	346	355	165.372
0vs28	BY(Phuket)20-21	FNVEEYSMVG	347	356	163.289
0vs28	BY(Phuket)20-21	NVEEYSMVGY	348	357	162.499
0vs28	BY(Phuket)20-21	VEEYSMVGYE	349	358	189.783
0vs28	BY(Phuket)20-21	EEYSMVGYEA	350	359	193.381
0vs28	BY(Phuket)20-21	EYSMVGYEAM	351	360	187.521
0vs28	BY(Phuket)20-21	YSMVGYEAMA	352	361	202.812
0vs28	BY(Phuket)20-21	SMVGYEAMAL	353	362	208.106
0vs28	BY(Phuket)20-21	MVGYEAMALY	354	363	196.024
0vs28	BY(Phuket)20-21	VGYEAMALYN	355	364	208.505
0vs28	BY(Phuket)20-21	GYEAMALYNM	356	365	199.432
0vs28	BY(Phuket)20-21	YEAMALYNMA	357	366	177.02
0vs28	BY(Phuket)20-21	EAMALYNMAT	358	367	153.3
0vs28	BY(Phuket)20-21	AMALYNMATP	359	368	120.95
0vs28	BY(Phuket)20-21	MALYNMATPV	360	369	130.426
0vs28	BY(Phuket)20-21	ALYNMATPVS	361	370	139.901
0vs28	BY(Phuket)20-21	LYNMATPVSI	362	371	110.052
0vs28	BY(Phuket)20-21	YNMATPVSIL	363	372	80.237
0vs28	BY(Phuket)20-21	NMATPVSILR	364	373	67.768
0vs28	BY(Phuket)20-21	MATPVSILRM	365	374	55.287
0vs28	BY(Phuket)20-21	ATPVSILRMG	366	375	91.442
0vs28	BY(Phuket)20-21	TPVSILRMGD	367	376	137.013
0vs28	BY(Phuket)20-21	PVSILRMGDD	368	377	193.777
0vs28	BY(Phuket)20-21	VSILRMGDDA	369	378	221.651
0vs28	BY(Phuket)20-21	SILRMGDDAK	370	379	216.329
0vs28	BY(Phuket)20-21	ILRMGDDAKD	371	380	255.703
0vs28	BY(Phuket)20-21	LRMGDDAKDK	372	381	319.41
0vs28	BY(Phuket)20-21	RMGDDAKDKS	373	382	373.664
0vs28	BY(Phuket)20-21	MGDDAKDKSQ	374	383	399.466
0vs28	BY(Phuket)20-21	GDDAKDKSQL	375	384	435.233
0vs28	BY(Phuket)20-21	DDAKDKSQLF	376	385	433.15
0vs28	BY(Phuket)20-21	DAKDKSQLFF	377	386	398.362
0vs28	BY(Phuket)20-21	AKDKSQLFFM	378	387	341.598
0vs28	BY(Phuket)20-21	KDKSQLFFMS	379	388	304.235
0vs28	BY(Phuket)20-21	DKSQLFFMSC	380	389	281.928
0vs28	BY(Phuket)20-21	KSQLFFMSCF	381	390	243.254
0vs28	BY(Phuket)20-21	SQLFFMSCFG	382	391	198.399
0vs28	BY(Phuket)20-21	QLFFMSCFGA	383	392	171.269
0vs28	BY(Phuket)20-21	LFFMSCFGAA	384	393	182.532
0vs28	BY(Phuket)20-21	FFMSCFGAAY	385	394	175.55
0vs28	BY(Phuket)20-21	FMSCFGAAYE	386	395	198.338
0vs28	BY(Phuket)20-21	MSCFGAAYED	387	396	244.378
0vs28	BY(Phuket)20-21	SCFGAAYEDL	388	397	282.491
0vs28	BY(Phuket)20-21	CFGAAYEDLR	389	398	308.149
0vs28	BY(Phuket)20-21	FGAAYEDLRV	390	399	321.878
0vs28	BY(Phuket)20-21	GAAYEDLRVL	391	400	334.011
0vs28	BY(Phuket)20-21	AAYEDLRVLS	392	401	346.194
0vs28	BY(Phuket)20-21	AYEDLRVLSA	393	402	358.836
0vs28	BY(Phuket)20-21	YEDLRVLSAL	394	403	361.598
0vs28	BY(Phuket)20-21	EDLRVLSALT	395	404	341.51
0vs28	BY(Phuket)20-21	DLRVLSALTG	396	405	284.65
0vs28	BY(Phuket)20-21	LRVLSALTGT	397	406	227.827
0vs28	BY(Phuket)20-21	RVLSALTGTE	398	407	216.818
0vs28	BY(Phuket)20-21	VLSALTGTEF	399	408	238.084
0vs28	BY(Phuket)20-21	LSALTGTEFK	400	409	270.394
0vs28	BY(Phuket)20-21	SALTGTEFKP	401	410	278.416
0vs28	BY(Phuket)20-21	ALTGTEFKPR	402	411	279.121
0vs28	BY(Phuket)20-21	LTGTEFKPRS	403	412	282.281
0vs28	BY(Phuket)20-21	TGTEFKPRSA	404	413	283.832
0vs28	BY(Phuket)20-21	GTEFKPRSAL	405	414	316.525
0vs28	BY(Phuket)20-21	TEFKPRSALK	406	415	316.525
0vs28	BY(Phuket)20-21	EFKPRSALKC	407	416	316.525
0vs28	BY(Phuket)20-21	FKPRSALKCK	408	417	289.421
0vs28	BY(Phuket)20-21	KPRSALKCKG	409	418	272.343
0vs28	BY(Phuket)20-21	PRSALKCKGF	410	419	266.828
0vs28	BY(Phuket)20-21	RSALKCKGFH	411	420	238.53
0vs28	BY(Phuket)20-21	SALKCKGFHV	412	421	216.225
0vs28	BY(Phuket)20-21	ALKCKGFHVP	413	422	182.742
0vs28	BY(Phuket)20-21	LKCKGFHVPA	414	423	164.151
0vs28	BY(Phuket)20-21	KCKGFHVPAK	415	424	145.541
0vs28	BY(Phuket)20-21	CKGFHVPAKE	416	425	159.673
0vs28	BY(Phuket)20-21	KGFHVPAKEQ	417	426	183.735
0vs28	BY(Phuket)20-21	GFHVPAKEQV	418	427	207.811
0vs28	BY(Phuket)20-21	FHVPAKEQVE	419	428	210.151
0vs28	BY(Phuket)20-21	HVPAKEQVEG	420	429	201.882
0vs28	BY(Phuket)20-21	VPAKEQVEGM	421	430	191.156
0vs28	BY(Phuket)20-21	PAKEQVEGMG	422	431	181.721
0vs28	BY(Phuket)20-21	AKEQVEGMGA	423	432	197.079
0vs28	BY(Phuket)20-21	KEQVEGMGAA	424	433	250.738
0vs28	BY(Phuket)20-21	EQVEGMGAAL	425	434	279.663
0vs28	BY(Phuket)20-21	QVEGMGAALM	426	435	265.531
0vs28	BY(Phuket)20-21	VEGMGAALMS	427	436	241.469
0vs28	BY(Phuket)20-21	EGMGAALMSI	428	437	217.393
0vs28	BY(Phuket)20-21	GMGAALMSIK	429	438	185.207
0vs28	BY(Phuket)20-21	MGAALMSIKL	430	439	152.952
0vs28	BY(Phuket)20-21	GAALMSIKLQ	431	440	152.952
0vs28	BY(Phuket)20-21	AALMSIKLQF	432	441	152.952
0vs28	BY(Phuket)20-21	ALMSIKLQFW	433	442	128.151
0vs28	BY(Phuket)20-21	LMSIKLQFWA	434	443	51.705
0vs28	BY(Phuket)20-21	MSIKLQFWAP	435	444	0
0vs28	BY(Phuket)20-21	SIKLQFWAPM	436	445	0
0vs28	BY(Phuket)20-21	IKLQFWAPMT	437	446	0
0vs28	BY(Phuket)20-21	KLQFWAPMTR	438	447	0
0vs28	BY(Phuket)20-21	LQFWAPMTRS	439	448	3.585
0vs28	BY(Phuket)20-21	QFWAPMTRSG	440	449	7.178
0vs28	BY(Phuket)20-21	FWAPMTRSGG	441	450	7.178
0vs28	BY(Phuket)20-21	WAPMTRSGGN	442	451	7.178
0vs28	BY(Phuket)20-21	APMTRSGGNE	443	452	7.178
0vs28	BY(Phuket)20-21	PMTRSGGNEA	444	453	7.178
0vs28	BY(Phuket)20-21	MTRSGGNEAG	445	454	7.178
0vs28	BY(Phuket)20-21	TRSGGNEAGG	446	455	7.178
0vs28	BY(Phuket)20-21	RSGGNEAGGD	447	456	7.178
0vs28	BY(Phuket)20-21	SGGNEAGGDG	448	457	7.178
0vs28	BY(Phuket)20-21	GGNEAGGDGG	449	458	3.593
0vs28	BY(Phuket)20-21	GNEAGGDGGS	450	459	25.921
0vs28	BY(Phuket)20-21	NEAGGDGGSG	451	460	70.678
0vs28	BY(Phuket)20-21	EAGGDGGSGQ	452	461	89.614
0vs28	BY(Phuket)20-21	AGGDGGSGQI	453	462	89.614
0vs28	BY(Phuket)20-21	GGDGGSGQIS	454	463	89.614
0vs28	BY(Phuket)20-21	GDGGSGQISC	455	464	89.614
0vs28	BY(Phuket)20-21	DGGSGQISCS	456	465	89.614
0vs28	BY(Phuket)20-21	GGSGQISCSP	457	466	105.464
0vs28	BY(Phuket)20-21	GSGQISCSPV	458	467	121.301
0vs28	BY(Phuket)20-21	SGQISCSPVF	459	468	155.996
0vs28	BY(Phuket)20-21	GQISCSPVFA	460	469	164.808
0vs28	BY(Phuket)20-21	QISCSPVFAV	461	470	129.495
0vs28	BY(Phuket)20-21	ISCSPVFAVE	462	471	129.944
0vs28	BY(Phuket)20-21	SCSPVFAVER	463	472	139.902
0vs28	BY(Phuket)20-21	CSPVFAVERP	464	473	139.902
0vs28	BY(Phuket)20-21	SPVFAVERPI	465	474	139.902
0vs28	BY(Phuket)20-21	PVFAVERPIA	466	475	157.267
0vs28	BY(Phuket)20-21	VFAVERPIAL	467	476	167.407
0vs28	BY(Phuket)20-21	FAVERPIALS	468	477	160.224
0vs28	BY(Phuket)20-21	AVERPIALSK	469	478	125.529
0vs28	BY(Phuket)20-21	VERPIALSKQ	470	479	99.841
0vs28	BY(Phuket)20-21	ERPIALSKQA	471	480	99.449
0vs28	BY(Phuket)20-21	RPIALSKQAV	472	481	100.263
0vs28	BY(Phuket)20-21	PIALSKQAVR	473	482	101.46
0vs28	BY(Phuket)20-21	IALSKQAVRR	474	483	112.637
0vs28	BY(Phuket)20-21	ALSKQAVRRM	475	484	123.828
0vs28	BY(Phuket)20-21	LSKQAVRRML	476	485	117.641
0vs28	BY(Phuket)20-21	SKQAVRRMLS	477	486	102.83
0vs28	BY(Phuket)20-21	KQAVRRMLSM	478	487	94.176
0vs28	BY(Phuket)20-21	QAVRRMLSMN	479	488	94.176
0vs28	BY(Phuket)20-21	AVRRMLSMNI	480	489	85.131
0vs28	BY(Phuket)20-21	VRRMLSMNIE	481	490	103.284
0vs28	BY(Phuket)20-21	RRMLSMNIEG	482	491	110.241
0vs28	BY(Phuket)20-21	RMLSMNIEGR	483	492	99.086
0vs28	BY(Phuket)20-21	MLSMNIEGRD	484	493	102.964
0vs28	BY(Phuket)20-21	LSMNIEGRDA	485	494	115.887
0vs28	BY(Phuket)20-21	SMNIEGRDAD	486	495	139.155
0vs28	BY(Phuket)20-21	MNIEGRDADV	487	496	153.377
0vs28	BY(Phuket)20-21	NIEGRDADVK	488	497	163.729
0vs28	BY(Phuket)20-21	IEGRDADVKG	489	498	194.791
0vs28	BY(Phuket)20-21	EGRDADVKGN	490	499	252.977
0vs28	BY(Phuket)20-21	GRDADVKGNL	491	500	311.2
0vs28	BY(Phuket)20-21	RDADVKGNLL	492	501	378.571
0vs28	BY(Phuket)20-21	DADVKGNLLK	493	502	402.734
0vs28	BY(Phuket)20-21	ADVKGNLLKM	494	503	387.679
0vs28	BY(Phuket)20-21	DVKGNLLKMM	495	504	363.565
0vs28	BY(Phuket)20-21	VKGNLLKMMN	496	505	329.119
0vs28	BY(Phuket)20-21	KGNLLKMMND	497	506	330.86
0vs28	BY(Phuket)20-21	GNLLKMMNDS	498	507	347.693
0vs28	BY(Phuket)20-21	NLLKMMNDSM	499	508	316.631
0vs28	BY(Phuket)20-21	LLKMMNDSMA	500	509	275.801
0vs28	BY(Phuket)20-21	LKMMNDSMAK	501	510	207.711
0vs28	BY(Phuket)20-21	KMMNDSMAKK	502	511	113.184
0vs28	BY(Phuket)20-21	MMNDSMAKKT	503	512	89.021
0vs28	BY(Phuket)20-21	MNDSMAKKTS	504	513	101.097
0vs28	BY(Phuket)20-21	NDSMAKKTSG	505	514	113.162
0vs28	BY(Phuket)20-21	DSMAKKTSGN	506	515	134.31
0vs28	BY(Phuket)20-21	SMAKKTSGNA	507	516	128.316
0vs28	BY(Phuket)20-21	MAKKTSGNAF	508	517	113.213
0vs28	BY(Phuket)20-21	AKKTSGNAFI	509	518	113.213
0vs28	BY(Phuket)20-21	KKTSGNAFIG	510	519	95.857
0vs28	BY(Phuket)20-21	KTSGNAFIGK	511	520	78.519
0vs28	BY(Phuket)20-21	TSGNAFIGKK	512	521	78.519
0vs28	BY(Phuket)20-21	SGNAFIGKKM	513	522	78.519
0vs28	BY(Phuket)20-21	GNAFIGKKMF	514	523	66.443
0vs28	BY(Phuket)20-21	NAFIGKKMFQ	515	524	64.759
0vs28	BY(Phuket)20-21	AFIGKKMFQI	516	525	63.986
0vs28	BY(Phuket)20-21	FIGKKMFQIS	517	526	72.645
0vs28	BY(Phuket)20-21	IGKKMFQISD	518	527	99.779
0vs28	BY(Phuket)20-21	GKKMFQISDK	519	528	129.083
0vs28	BY(Phuket)20-21	KKMFQISDKN	520	529	138.555
0vs28	BY(Phuket)20-21	KMFQISDKNK	521	530	138.555
0vs28	BY(Phuket)20-21	MFQISDKNKT	522	531	138.555
0vs28	BY(Phuket)20-21	FQISDKNKTN	523	532	138.555
0vs28	BY(Phuket)20-21	QISDKNKTNP	524	533	138.555
0vs28	BY(Phuket)20-21	ISDKNKTNPI	525	534	128.174
0vs28	BY(Phuket)20-21	SDKNKTNPIE	526	535	107.799
0vs28	BY(Phuket)20-21	DKNKTNPIEI	527	536	77.992
0vs28	BY(Phuket)20-21	KNKTNPIEIP	528	537	38.776
0vs28	BY(Phuket)20-21	NKTNPIEIPI	529	538	9.472
0vs28	BY(Phuket)20-21	KTNPIEIPIK	530	539	9.487
0vs28	BY(Phuket)20-21	TNPIEIPIKQ	531	540	18.974
0vs28	BY(Phuket)20-21	NPIEIPIKQT	532	541	18.974
0vs28	BY(Phuket)20-21	PIEIPIKQTI	533	542	18.974
0vs28	BY(Phuket)20-21	IEIPIKQTIP	534	543	18.974
0vs28	BY(Phuket)20-21	EIPIKQTIPN	535	544	18.974
0vs28	BY(Phuket)20-21	IPIKQTIPNF	536	545	18.974
0vs28	BY(Phuket)20-21	PIKQTIPNFF	537	546	40.138
0vs28	BY(Phuket)20-21	IKQTIPNFFF	538	547	61.292
0vs28	BY(Phuket)20-21	KQTIPNFFFG	539	548	61.292
0vs28	BY(Phuket)20-21	QTIPNFFFGR	540	549	51.805
0vs28	BY(Phuket)20-21	TIPNFFFGRD	541	550	42.318
0vs28	BY(Phuket)20-21	IPNFFFGRDT	542	551	42.318
0vs28	BY(Phuket)20-21	PNFFFGRDTA	543	552	42.318
0vs28	BY(Phuket)20-21	NFFFGRDTAE	544	553	68.915
0vs28	BY(Phuket)20-21	FFFGRDTAED	545	554	95.497
0vs28	BY(Phuket)20-21	FFGRDTAEDY	546	555	135.456
0vs28	BY(Phuket)20-21	FGRDTAEDYD	547	556	154.244
0vs28	BY(Phuket)20-21	GRDTAEDYDD	548	557	182.068
0vs28	BY(Phuket)20-21	RDTAEDYDDL	549	558	240.487
0vs28	BY(Phuket)20-21	DTAEDYDDLD	550	559	280.438
0vs28	H1N1(Guangdong)20-21	MASQGTKRSY	1	10	18.162
0vs28	H1N1(Guangdong)20-21	ASQGTKRSYE	2	11	18.162
0vs28	H1N1(Guangdong)20-21	SQGTKRSYEQ	3	12	18.162
0vs28	H1N1(Guangdong)20-21	QGTKRSYEQM	4	13	18.162
0vs28	H1N1(Guangdong)20-21	GTKRSYEQME	5	14	27.654
0vs28	H1N1(Guangdong)20-21	TKRSYEQMET	6	15	37.144
0vs28	H1N1(Guangdong)20-21	KRSYEQMETD	7	16	100.966
0vs28	H1N1(Guangdong)20-21	RSYEQMETDG	8	17	164.515
0vs28	H1N1(Guangdong)20-21	SYEQMETDGE	9	18	178.207
0vs28	H1N1(Guangdong)20-21	YEQMETDGER	10	19	191.903
0vs28	H1N1(Guangdong)20-21	EQMETDGERQ	11	20	214.678
0vs28	H1N1(Guangdong)20-21	QMETDGERQN	12	21	237.469
0vs28	H1N1(Guangdong)20-21	METDGERQNA	13	22	246.939
0vs28	H1N1(Guangdong)20-21	ETDGERQNAT	14	23	256.432
0vs28	H1N1(Guangdong)20-21	TDGERQNATE	15	24	256.434
0vs28	H1N1(Guangdong)20-21	DGERQNATEI	16	25	256.44
0vs28	H1N1(Guangdong)20-21	GERQNATEIR	17	26	202.102
0vs28	H1N1(Guangdong)20-21	ERQNATEIRA	18	27	164.57
0vs28	H1N1(Guangdong)20-21	RQNATEIRAS	19	28	158.311
0vs28	H1N1(Guangdong)20-21	QNATEIRASV	20	29	135.534
0vs28	H1N1(Guangdong)20-21	NATEIRASVG	21	30	130.48
0vs28	H1N1(Guangdong)20-21	ATEIRASVGK	22	31	125.448
0vs28	H1N1(Guangdong)20-21	TEIRASVGKM	23	32	125.076
0vs28	H1N1(Guangdong)20-21	EIRASVGKMI	24	33	115.583
0vs28	H1N1(Guangdong)20-21	IRASVGKMIG	25	34	114.78
0vs28	H1N1(Guangdong)20-21	RASVGKMIGG	26	35	113.975
0vs28	H1N1(Guangdong)20-21	ASVGKMIGGI	27	36	104.491
0vs28	H1N1(Guangdong)20-21	SVGKMIGGIG	28	37	87.56
0vs28	H1N1(Guangdong)20-21	VGKMIGGIGR	29	38	91.3
0vs28	H1N1(Guangdong)20-21	GKMIGGIGRF	30	39	102.477
0vs28	H1N1(Guangdong)20-21	KMIGGIGRFY	31	40	95.943
0vs28	H1N1(Guangdong)20-21	MIGGIGRFYI	32	41	78.184
0vs28	H1N1(Guangdong)20-21	IGGIGRFYIQ	33	42	69.086
0vs28	H1N1(Guangdong)20-21	GGIGRFYIQM	34	43	69.086
0vs28	H1N1(Guangdong)20-21	GIGRFYIQMC	35	44	60.395
0vs28	H1N1(Guangdong)20-21	IGRFYIQMCT	36	45	51.704
0vs28	H1N1(Guangdong)20-21	GRFYIQMCTE	37	46	84.431
0vs28	H1N1(Guangdong)20-21	RFYIQMCTEL	38	47	108.033
0vs28	H1N1(Guangdong)20-21	FYIQMCTELK	39	48	112.275
0vs28	H1N1(Guangdong)20-21	YIQMCTELKL	40	49	125.58
0vs28	H1N1(Guangdong)20-21	IQMCTELKLS	41	50	136.756
0vs28	H1N1(Guangdong)20-21	QMCTELKLSD	42	51	175.334
0vs28	H1N1(Guangdong)20-21	MCTELKLSDY	43	52	204.027
0vs28	H1N1(Guangdong)20-21	CTELKLSDYE	44	53	232.714
0vs28	H1N1(Guangdong)20-21	TELKLSDYEG	45	54	280.285
0vs28	H1N1(Guangdong)20-21	ELKLSDYEGR	46	55	306.572
0vs28	H1N1(Guangdong)20-21	LKLSDYEGRL	47	56	281.221
0vs28	H1N1(Guangdong)20-21	KLSDYEGRLI	48	57	248.533
0vs28	H1N1(Guangdong)20-21	LSDYEGRLIQ	49	58	233.506
0vs28	H1N1(Guangdong)20-21	SDYEGRLIQN	50	59	218.476
0vs28	H1N1(Guangdong)20-21	DYEGRLIQNS	51	60	241.774
0vs28	H1N1(Guangdong)20-21	YEGRLIQNSL	52	61	239.477
0vs28	H1N1(Guangdong)20-21	EGRLIQNSLT	53	62	229.772
0vs28	H1N1(Guangdong)20-21	GRLIQNSLTI	54	63	220.073
0vs28	H1N1(Guangdong)20-21	RLIQNSLTIE	55	64	201.431
0vs28	H1N1(Guangdong)20-21	LIQNSLTIER	56	65	204.072
0vs28	H1N1(Guangdong)20-21	IQNSLTIERM	57	66	196.696
0vs28	H1N1(Guangdong)20-21	QNSLTIERMV	58	67	218.637
0vs28	H1N1(Guangdong)20-21	NSLTIERMVL	59	68	248.385
0vs28	H1N1(Guangdong)20-21	SLTIERMVLS	60	69	289.015
0vs28	H1N1(Guangdong)20-21	LTIERMVLSA	61	70	317.714
0vs28	H1N1(Guangdong)20-21	TIERMVLSAF	62	71	357.832
0vs28	H1N1(Guangdong)20-21	IERMVLSAFD	63	72	400.978
0vs28	H1N1(Guangdong)20-21	ERMVLSAFDE	64	73	447.974
0vs28	H1N1(Guangdong)20-21	RMVLSAFDER	65	74	433.182
0vs28	H1N1(Guangdong)20-21	MVLSAFDERR	66	75	431.223
0vs28	H1N1(Guangdong)20-21	VLSAFDERRN	67	76	481.334
0vs28	H1N1(Guangdong)20-21	LSAFDERRNK	68	77	531.875
0vs28	H1N1(Guangdong)20-21	SAFDERRNKY	69	78	563.174
0vs28	H1N1(Guangdong)20-21	AFDERRNKYL	70	79	568.579
0vs28	H1N1(Guangdong)20-21	FDERRNKYLE	71	80	525.213
0vs28	H1N1(Guangdong)20-21	DERRNKYLEE	72	81	490.514
0vs28	H1N1(Guangdong)20-21	ERRNKYLEEH	73	82	470.078
0vs28	H1N1(Guangdong)20-21	RRNKYLEEHP	74	83	413.134
0vs28	H1N1(Guangdong)20-21	RNKYLEEHPS	75	84	416.281
0vs28	H1N1(Guangdong)20-21	NKYLEEHPSA	76	85	415.237
0vs28	H1N1(Guangdong)20-21	KYLEEHPSAG	77	86	391.454
0vs28	H1N1(Guangdong)20-21	YLEEHPSAGK	78	87	337.066
0vs28	H1N1(Guangdong)20-21	LEEHPSAGKD	79	88	275.997
0vs28	H1N1(Guangdong)20-21	EEHPSAGKDP	80	89	220.51
0vs28	H1N1(Guangdong)20-21	EHPSAGKDPK	81	90	189.516
0vs28	H1N1(Guangdong)20-21	HPSAGKDPKK	82	91	147.816
0vs28	H1N1(Guangdong)20-21	PSAGKDPKKT	83	92	106.118
0vs28	H1N1(Guangdong)20-21	SAGKDPKKTG	84	93	97.078
0vs28	H1N1(Guangdong)20-21	AGKDPKKTGG	85	94	79.794
0vs28	H1N1(Guangdong)20-21	GKDPKKTGGP	86	95	53.869
0vs28	H1N1(Guangdong)20-21	KDPKKTGGPI	87	96	27.541
0vs28	H1N1(Guangdong)20-21	DPKKTGGPIY	88	97	9.447
0vs28	H1N1(Guangdong)20-21	PKKTGGPIYR	89	98	0
0vs28	H1N1(Guangdong)20-21	KKTGGPIYRR	90	99	0
0vs28	H1N1(Guangdong)20-21	KTGGPIYRRV	91	100	18.918
0vs28	H1N1(Guangdong)20-21	TGGPIYRRVN	92	101	55.403
0vs28	H1N1(Guangdong)20-21	GGPIYRRVNG	93	102	72.97
0vs28	H1N1(Guangdong)20-21	GPIYRRVNGK	94	103	113.87
0vs28	H1N1(Guangdong)20-21	PIYRRVNGKW	95	104	154.801
0vs28	H1N1(Guangdong)20-21	IYRRVNGKWM	96	105	154.801
0vs28	H1N1(Guangdong)20-21	YRRVNGKWMR	97	106	154.801
0vs28	H1N1(Guangdong)20-21	RRVNGKWMRE	98	107	154.801
0vs28	H1N1(Guangdong)20-21	RVNGKWMREL	99	108	154.801
0vs28	H1N1(Guangdong)20-21	VNGKWMRELI	100	109	154.801
0vs28	H1N1(Guangdong)20-21	NGKWMRELIL	101	110	158.339
0vs28	H1N1(Guangdong)20-21	GKWMRELILY	102	111	155.048
0vs28	H1N1(Guangdong)20-21	KWMRELILYD	103	112	160.307
0vs28	H1N1(Guangdong)20-21	WMRELILYDK	104	113	131.474
0vs28	H1N1(Guangdong)20-21	MRELILYDKE	105	114	112.084
0vs28	H1N1(Guangdong)20-21	RELILYDKEE	106	115	133.653
0vs28	H1N1(Guangdong)20-21	ELILYDKEEM	107	116	133.653
0vs28	H1N1(Guangdong)20-21	LILYDKEEMR	108	117	133.653
0vs28	H1N1(Guangdong)20-21	ILYDKEEMRR	109	118	133.653
0vs28	H1N1(Guangdong)20-21	LYDKEEMRRI	110	119	133.653
0vs28	H1N1(Guangdong)20-21	YDKEEMRRIW	111	120	111.197
0vs28	H1N1(Guangdong)20-21	DKEEMRRIWR	112	121	78.003
0vs28	H1N1(Guangdong)20-21	KEEMRRIWRQ	113	122	55.177
0vs28	H1N1(Guangdong)20-21	EEMRRIWRQA	114	123	43.11
0vs28	H1N1(Guangdong)20-21	EMRRIWRQAN	115	124	21.569
0vs28	H1N1(Guangdong)20-21	MRRIWRQANN	116	125	0
0vs28	H1N1(Guangdong)20-21	RRIWRQANNG	117	126	15.038
0vs28	H1N1(Guangdong)20-21	RIWRQANNGD	118	127	30.083
0vs28	H1N1(Guangdong)20-21	IWRQANNGDD	119	128	45.146
0vs28	H1N1(Guangdong)20-21	WRQANNGDDA	120	129	60.222
0vs28	H1N1(Guangdong)20-21	RQANNGDDAT	121	130	60.222
0vs28	H1N1(Guangdong)20-21	QANNGDDATA	122	131	60.222
0vs28	H1N1(Guangdong)20-21	ANNGDDATAG	123	132	77.558
0vs28	H1N1(Guangdong)20-21	NNGDDATAGL	124	133	94.921
0vs28	H1N1(Guangdong)20-21	NGDDATAGLT	125	134	94.921
0vs28	H1N1(Guangdong)20-21	GDDATAGLTH	126	135	94.921
0vs28	H1N1(Guangdong)20-21	DDATAGLTHM	127	136	79.883
0vs28	H1N1(Guangdong)20-21	DATAGLTHMM	128	137	64.838
0vs28	H1N1(Guangdong)20-21	ATAGLTHMMI	129	138	49.775
0vs28	H1N1(Guangdong)20-21	TAGLTHMMIW	130	139	47.176
0vs28	H1N1(Guangdong)20-21	AGLTHMMIWH	131	140	69.597
0vs28	H1N1(Guangdong)20-21	GLTHMMIWHS	132	141	88.629
0vs28	H1N1(Guangdong)20-21	LTHMMIWHSN	133	142	89.827
0vs28	H1N1(Guangdong)20-21	THMMIWHSNL	134	143	81.935
0vs28	H1N1(Guangdong)20-21	HMMIWHSNLN	135	144	101.38
0vs28	H1N1(Guangdong)20-21	MMIWHSNLND	136	145	120.822
0vs28	H1N1(Guangdong)20-21	MIWHSNLNDA	137	146	130.804
0vs28	H1N1(Guangdong)20-21	IWHSNLNDAT	138	147	130.804
0vs28	H1N1(Guangdong)20-21	WHSNLNDATY	139	148	130.804
0vs28	H1N1(Guangdong)20-21	HSNLNDATYQ	140	149	118.327
0vs28	H1N1(Guangdong)20-21	SNLNDATYQR	141	150	95.906
0vs28	H1N1(Guangdong)20-21	NLNDATYQRT	142	151	76.874
0vs28	H1N1(Guangdong)20-21	LNDATYQRTR	143	152	67.822
0vs28	H1N1(Guangdong)20-21	NDATYQRTRA	144	153	114.182
0vs28	H1N1(Guangdong)20-21	DATYQRTRAL	145	154	150.141
0vs28	H1N1(Guangdong)20-21	ATYQRTRALV	146	155	151.433
0vs28	H1N1(Guangdong)20-21	TYQRTRALVR	147	156	141.451
0vs28	H1N1(Guangdong)20-21	YQRTRALVRT	148	157	141.451
0vs28	H1N1(Guangdong)20-21	QRTRALVRTG	149	158	141.451
0vs28	H1N1(Guangdong)20-21	RTRALVRTGM	150	159	141.451
0vs28	H1N1(Guangdong)20-21	TRALVRTGMD	151	160	141.451
0vs28	H1N1(Guangdong)20-21	RALVRTGMDP	152	161	141.451
0vs28	H1N1(Guangdong)20-21	ALVRTGMDPR	153	162	131.969
0vs28	H1N1(Guangdong)20-21	LVRTGMDPRM	154	163	76.138
0vs28	H1N1(Guangdong)20-21	VRTGMDPRMC	155	164	20.734
0vs28	H1N1(Guangdong)20-21	RTGMDPRMCS	156	165	15.661
0vs28	H1N1(Guangdong)20-21	TGMDPRMCSL	157	166	31.322
0vs28	H1N1(Guangdong)20-21	GMDPRMCSLM	158	167	31.322
0vs28	H1N1(Guangdong)20-21	MDPRMCSLMQ	159	168	59.776
0vs28	H1N1(Guangdong)20-21	DPRMCSLMQG	160	169	88.179
0vs28	H1N1(Guangdong)20-21	PRMCSLMQGS	161	170	88.179
0vs28	H1N1(Guangdong)20-21	RMCSLMQGST	162	171	88.179
0vs28	H1N1(Guangdong)20-21	MCSLMQGSTL	163	172	88.179
0vs28	H1N1(Guangdong)20-21	CSLMQGSTLP	164	173	114.012
0vs28	H1N1(Guangdong)20-21	SLMQGSTLPR	165	174	139.841
0vs28	H1N1(Guangdong)20-21	LMQGSTLPRR	166	175	139.643
0vs28	H1N1(Guangdong)20-21	MQGSTLPRRS	167	176	139.44
0vs28	H1N1(Guangdong)20-21	QGSTLPRRSG	168	177	139.44
0vs28	H1N1(Guangdong)20-21	GSTLPRRSGA	169	178	119.257
0vs28	H1N1(Guangdong)20-21	STLPRRSGAA	170	179	107.791
0vs28	H1N1(Guangdong)20-21	TLPRRSGAAG	171	180	116.452
0vs28	H1N1(Guangdong)20-21	LPRRSGAAGA	172	181	143.347
0vs28	H1N1(Guangdong)20-21	PRRSGAAGAA	173	182	170.247
0vs28	H1N1(Guangdong)20-21	RRSGAAGAAV	174	183	154.772
0vs28	H1N1(Guangdong)20-21	RSGAAGAAVK	175	184	139.3
0vs28	H1N1(Guangdong)20-21	SGAAGAAVKG	176	185	161.375
0vs28	H1N1(Guangdong)20-21	GAAGAAVKGV	177	186	183.444
0vs28	H1N1(Guangdong)20-21	AAGAAVKGVG	178	187	183.444
0vs28	H1N1(Guangdong)20-21	AGAAVKGVGT	179	188	175.173
0vs28	H1N1(Guangdong)20-21	GAAVKGVGTM	180	189	158.236
0vs28	H1N1(Guangdong)20-21	AAVKGVGTMV	181	190	149.575
0vs28	H1N1(Guangdong)20-21	AVKGVGTMVM	182	191	122.68
0vs28	H1N1(Guangdong)20-21	VKGVGTMVME	183	192	105.245
0vs28	H1N1(Guangdong)20-21	KGVGTMVMEL	184	193	104.337
0vs28	H1N1(Guangdong)20-21	GVGTMVMELV	185	194	112.888
0vs28	H1N1(Guangdong)20-21	VGTMVMELVR	186	195	84.82
0vs28	H1N1(Guangdong)20-21	GTMVMELVRM	187	196	47.293
0vs28	H1N1(Guangdong)20-21	TMVMELVRMI	188	197	47.293
0vs28	H1N1(Guangdong)20-21	MVMELVRMIK	189	198	59.378
0vs28	H1N1(Guangdong)20-21	VMELVRMIKR	190	199	71.453
0vs28	H1N1(Guangdong)20-21	MELVRMIKRG	191	200	83.539
0vs28	H1N1(Guangdong)20-21	ELVRMIKRGI	192	201	83.539
0vs28	H1N1(Guangdong)20-21	LVRMIKRGIN	193	202	83.557
0vs28	H1N1(Guangdong)20-21	VRMIKRGIND	194	203	83.571
0vs28	H1N1(Guangdong)20-21	RMIKRGINDR	195	204	64.663
0vs28	H1N1(Guangdong)20-21	MIKRGINDRN	196	205	55.193
0vs28	H1N1(Guangdong)20-21	IKRGINDRNF	197	206	55.193
0vs28	H1N1(Guangdong)20-21	KRGINDRNFW	198	207	55.193
0vs28	H1N1(Guangdong)20-21	RGINDRNFWR	199	208	43.108
0vs28	H1N1(Guangdong)20-21	GINDRNFWRG	200	209	58.119
0vs28	H1N1(Guangdong)20-21	INDRNFWRGE	201	210	91.998
0vs28	H1N1(Guangdong)20-21	NDRNFWRGEN	202	211	110.888
0vs28	H1N1(Guangdong)20-21	DRNFWRGENG	203	212	113.456
0vs28	H1N1(Guangdong)20-21	RNFWRGENGR	204	213	116.048
0vs28	H1N1(Guangdong)20-21	NFWRGENGRK	205	214	128.123
0vs28	H1N1(Guangdong)20-21	FWRGENGRKT	206	215	128.123
0vs28	H1N1(Guangdong)20-21	WRGENGRKTR	207	216	128.123
0vs28	H1N1(Guangdong)20-21	RGENGRKTRI	208	217	128.123
0vs28	H1N1(Guangdong)20-21	GENGRKTRIA	209	218	138.105
0vs28	H1N1(Guangdong)20-21	ENGRKTRIAY	210	219	131.758
0vs28	H1N1(Guangdong)20-21	NGRKTRIAYE	211	220	96.559
0vs28	H1N1(Guangdong)20-21	GRKTRIAYER	212	221	77.669
0vs28	H1N1(Guangdong)20-21	RKTRIAYERM	213	222	65.618
0vs28	H1N1(Guangdong)20-21	KTRIAYERMC	214	223	53.562
0vs28	H1N1(Guangdong)20-21	TRIAYERMCN	215	224	41.487
0vs28	H1N1(Guangdong)20-21	RIAYERMCNI	216	225	41.487
0vs28	H1N1(Guangdong)20-21	IAYERMCNIL	217	226	41.487
0vs28	H1N1(Guangdong)20-21	AYERMCNILK	218	227	41.487
0vs28	H1N1(Guangdong)20-21	YERMCNILKG	219	228	31.505
0vs28	H1N1(Guangdong)20-21	ERMCNILKGK	220	229	10.766
0vs28	H1N1(Guangdong)20-21	RMCNILKGKF	221	230	0
0vs28	H1N1(Guangdong)20-21	MCNILKGKFQ	222	231	0
0vs28	H1N1(Guangdong)20-21	CNILKGKFQT	223	232	0
0vs28	H1N1(Guangdong)20-21	NILKGKFQTA	224	233	8.287
0vs28	H1N1(Guangdong)20-21	ILKGKFQTAA	225	234	25.648
0vs28	H1N1(Guangdong)20-21	LKGKFQTAAQ	226	235	34.726
0vs28	H1N1(Guangdong)20-21	KGKFQTAAQK	227	236	34.726
0vs28	H1N1(Guangdong)20-21	GKFQTAAQKA	228	237	34.726
0vs28	H1N1(Guangdong)20-21	KFQTAAQKAM	229	238	34.726
0vs28	H1N1(Guangdong)20-21	FQTAAQKAMM	230	239	34.726
0vs28	H1N1(Guangdong)20-21	QTAAQKAMMD	231	240	47.202
0vs28	H1N1(Guangdong)20-21	TAAQKAMMDQ	232	241	59.662
0vs28	H1N1(Guangdong)20-21	AAQKAMMDQV	233	242	72.117
0vs28	H1N1(Guangdong)20-21	AQKAMMDQVR	234	243	76.287
0vs28	H1N1(Guangdong)20-21	QKAMMDQVRE	235	244	69.657
0vs28	H1N1(Guangdong)20-21	KAMMDQVRES	236	245	71.31
0vs28	H1N1(Guangdong)20-21	AMMDQVRESR	237	246	82.043
0vs28	H1N1(Guangdong)20-21	MMDQVRESRN	238	247	102.707
0vs28	H1N1(Guangdong)20-21	MDQVRESRNP	239	248	132.823
0vs28	H1N1(Guangdong)20-21	DQVRESRNPG	240	249	164.628
0vs28	H1N1(Guangdong)20-21	QVRESRNPGN	241	250	182.637
0vs28	H1N1(Guangdong)20-21	VRESRNPGNA	242	251	218.695
0vs28	H1N1(Guangdong)20-21	RESRNPGNAE	243	252	255.91
0vs28	H1N1(Guangdong)20-21	ESRNPGNAEF	244	253	319.592
0vs28	H1N1(Guangdong)20-21	SRNPGNAEFE	245	254	382.52
0vs28	H1N1(Guangdong)20-21	RNPGNAEFED	246	255	453.541
0vs28	H1N1(Guangdong)20-21	NPGNAEFEDL	247	256	487.513
0vs28	H1N1(Guangdong)20-21	PGNAEFEDLT	248	257	484.605
0vs28	H1N1(Guangdong)20-21	GNAEFEDLTF	249	258	492.07
0vs28	H1N1(Guangdong)20-21	NAEFEDLTFL	250	259	574.502
0vs28	H1N1(Guangdong)20-21	AEFEDLTFLA	251	260	630.296
0vs28	H1N1(Guangdong)20-21	EFEDLTFLAR	252	261	614.495
0vs28	H1N1(Guangdong)20-21	FEDLTFLARS	253	262	597.569
0vs28	H1N1(Guangdong)20-21	EDLTFLARSA	254	263	555.503
0vs28	H1N1(Guangdong)20-21	DLTFLARSAL	255	264	498.795
0vs28	H1N1(Guangdong)20-21	LTFLARSALI	256	265	425.336
0vs28	H1N1(Guangdong)20-21	TFLARSALIL	257	266	398.369
0vs28	H1N1(Guangdong)20-21	FLARSALILR	258	267	390.062
0vs28	H1N1(Guangdong)20-21	LARSALILRG	259	268	352.481
0vs28	H1N1(Guangdong)20-21	ARSALILRGS	260	269	247.263
0vs28	H1N1(Guangdong)20-21	RSALILRGSV	261	270	170.021
0vs28	H1N1(Guangdong)20-21	SALILRGSVA	262	271	146.747
0vs28	H1N1(Guangdong)20-21	ALILRGSVAH	263	272	123.443
0vs28	H1N1(Guangdong)20-21	LILRGSVAHK	264	273	89.37
0vs28	H1N1(Guangdong)20-21	ILRGSVAHKS	265	274	72.419
0vs28	H1N1(Guangdong)20-21	LRGSVAHKSC	266	275	64.126
0vs28	H1N1(Guangdong)20-21	RGSVAHKSCL	267	276	46.388
0vs28	H1N1(Guangdong)20-21	GSVAHKSCLP	268	277	36.939
0vs28	H1N1(Guangdong)20-21	SVAHKSCLPA	269	278	36.939
0vs28	H1N1(Guangdong)20-21	VAHKSCLPAC	270	279	27.92
0vs28	H1N1(Guangdong)20-21	AHKSCLPACV	271	280	18.883
0vs28	H1N1(Guangdong)20-21	HKSCLPACVY	272	281	29.351
0vs28	H1N1(Guangdong)20-21	KSCLPACVYG	273	282	39.817
0vs28	H1N1(Guangdong)20-21	SCLPACVYGP	274	283	39.817
0vs28	H1N1(Guangdong)20-21	CLPACVYGPA	275	284	50.975
0vs28	H1N1(Guangdong)20-21	LPACVYGPAV	276	285	62.135
0vs28	H1N1(Guangdong)20-21	PACVYGPAVA	277	286	81.555
0vs28	H1N1(Guangdong)20-21	ACVYGPAVAS	278	287	107.102
0vs28	H1N1(Guangdong)20-21	CVYGPAVASG	279	288	134.313
0vs28	H1N1(Guangdong)20-21	VYGPAVASGY	280	289	161.799
0vs28	H1N1(Guangdong)20-21	YGPAVASGYD	281	290	179.31
0vs28	H1N1(Guangdong)20-21	GPAVASGYDF	282	291	201.287
0vs28	H1N1(Guangdong)20-21	PAVASGYDFE	283	292	223.279
0vs28	H1N1(Guangdong)20-21	AVASGYDFER	284	293	237.796
0vs28	H1N1(Guangdong)20-21	VASGYDFERE	285	294	260.837
0vs28	H1N1(Guangdong)20-21	ASGYDFEREG	286	295	303.68
0vs28	H1N1(Guangdong)20-21	SGYDFEREGY	287	296	346.155
0vs28	H1N1(Guangdong)20-21	GYDFEREGYS	288	297	369.139
0vs28	H1N1(Guangdong)20-21	YDFEREGYSL	289	298	359.18
0vs28	H1N1(Guangdong)20-21	DFEREGYSLV	290	299	331.694
0vs28	H1N1(Guangdong)20-21	FEREGYSLVG	291	300	314.183
0vs28	H1N1(Guangdong)20-21	EREGYSLVGI	292	301	272.295
0vs28	H1N1(Guangdong)20-21	REGYSLVGID	293	302	230.397
0vs28	H1N1(Guangdong)20-21	EGYSLVGIDP	294	303	226.218
0vs28	H1N1(Guangdong)20-21	GYSLVGIDPF	295	304	202.358
0vs28	H1N1(Guangdong)20-21	YSLVGIDPFR	296	305	148.355
0vs28	H1N1(Guangdong)20-21	SLVGIDPFRL	297	306	104.159
0vs28	H1N1(Guangdong)20-21	LVGIDPFRLL	298	307	83.279
0vs28	H1N1(Guangdong)20-21	VGIDPFRLLQ	299	308	75.963
0vs28	H1N1(Guangdong)20-21	GIDPFRLLQN	300	309	85.899
0vs28	H1N1(Guangdong)20-21	IDPFRLLQNS	301	310	98.742
0vs28	H1N1(Guangdong)20-21	DPFRLLQNSQ	302	311	121.522
0vs28	H1N1(Guangdong)20-21	PFRLLQNSQV	303	312	144.32
0vs28	H1N1(Guangdong)20-21	FRLLQNSQVY	304	313	146.837
0vs28	H1N1(Guangdong)20-21	RLLQNSQVYS	305	314	166.656
0vs28	H1N1(Guangdong)20-21	LLQNSQVYSL	306	315	183.992
0vs28	H1N1(Guangdong)20-21	LQNSQVYSLI	307	316	166.293
0vs28	H1N1(Guangdong)20-21	QNSQVYSLIR	308	317	138.642
0vs28	H1N1(Guangdong)20-21	NSQVYSLIRP	309	318	138.663
0vs28	H1N1(Guangdong)20-21	SQVYSLIRPN	310	319	138.679
0vs28	H1N1(Guangdong)20-21	QVYSLIRPNE	311	320	125.836
0vs28	H1N1(Guangdong)20-21	VYSLIRPNEN	312	321	103.056
0vs28	H1N1(Guangdong)20-21	YSLIRPNENP	313	322	89.31
0vs28	H1N1(Guangdong)20-21	SLIRPNENPA	314	323	85.508
0vs28	H1N1(Guangdong)20-21	LIRPNENPAH	315	324	72.894
0vs28	H1N1(Guangdong)20-21	IRPNENPAHK	316	325	85.161
0vs28	H1N1(Guangdong)20-21	RPNENPAHKS	317	326	114.773
0vs28	H1N1(Guangdong)20-21	PNENPAHKSQ	318	327	153.833
0vs28	H1N1(Guangdong)20-21	NENPAHKSQL	319	328	182.949
0vs28	H1N1(Guangdong)20-21	ENPAHKSQLV	320	329	190.559
0vs28	H1N1(Guangdong)20-21	NPAHKSQLVW	321	330	190.559
0vs28	H1N1(Guangdong)20-21	PAHKSQLVWM	322	331	190.559
0vs28	H1N1(Guangdong)20-21	AHKSQLVWMA	323	332	181.507
0vs28	H1N1(Guangdong)20-21	HKSQLVWMAC	324	333	172.454
0vs28	H1N1(Guangdong)20-21	KSQLVWMACH	325	334	154.91
0vs28	H1N1(Guangdong)20-21	SQLVWMACHS	326	335	139.867
0vs28	H1N1(Guangdong)20-21	QLVWMACHSA	327	336	153.137
0vs28	H1N1(Guangdong)20-21	LVWMACHSAA	328	337	176.321
0vs28	H1N1(Guangdong)20-21	VWMACHSAAF	329	338	215.644
0vs28	H1N1(Guangdong)20-21	WMACHSAAFE	330	339	282.852
0vs28	H1N1(Guangdong)20-21	MACHSAAFED	331	340	343.191
0vs28	H1N1(Guangdong)20-21	ACHSAAFEDL	332	341	384.306
0vs28	H1N1(Guangdong)20-21	CHSAAFEDLR	333	342	409.167
0vs28	H1N1(Guangdong)20-21	HSAAFEDLRV	334	343	419.897
0vs28	H1N1(Guangdong)20-21	SAAFEDLRVL	335	344	456.538
0vs28	H1N1(Guangdong)20-21	AAFEDLRVLS	336	345	507.793
0vs28	H1N1(Guangdong)20-21	AFEDLRVLSF	337	346	504.959
0vs28	H1N1(Guangdong)20-21	FEDLRVLSFI	338	347	453.104
0vs28	H1N1(Guangdong)20-21	EDLRVLSFIK	339	348	374.708
0vs28	H1N1(Guangdong)20-21	DLRVLSFIKG	340	349	289.938
0vs28	H1N1(Guangdong)20-21	LRVLSFIKGT	341	350	229.599
0vs28	H1N1(Guangdong)20-21	RVLSFIKGTK	342	351	188.484
0vs28	H1N1(Guangdong)20-21	VLSFIKGTKV	343	352	172.665
0vs28	H1N1(Guangdong)20-21	LSFIKGTKVL	344	353	180.918
0vs28	H1N1(Guangdong)20-21	SFIKGTKVLP	345	354	154.229
0vs28	H1N1(Guangdong)20-21	FIKGTKVLPR	346	355	107.814
0vs28	H1N1(Guangdong)20-21	IKGTKVLPRG	347	356	95.816
0vs28	H1N1(Guangdong)20-21	KGTKVLPRGK	348	357	121.748
0vs28	H1N1(Guangdong)20-21	GTKVLPRGKL	349	358	184.022
0vs28	H1N1(Guangdong)20-21	TKVLPRGKLS	350	359	218.692
0vs28	H1N1(Guangdong)20-21	KVLPRGKLST	351	360	218.692
0vs28	H1N1(Guangdong)20-21	VLPRGKLSTR	352	361	227.77
0vs28	H1N1(Guangdong)20-21	LPRGKLSTRG	353	362	227.789
0vs28	H1N1(Guangdong)20-21	PRGKLSTRGV	354	363	228.729
0vs28	H1N1(Guangdong)20-21	RGKLSTRGVQ	355	364	238.724
0vs28	H1N1(Guangdong)20-21	GKLSTRGVQI	356	365	228.414
0vs28	H1N1(Guangdong)20-21	KLSTRGVQIA	357	366	233.199
0vs28	H1N1(Guangdong)20-21	LSTRGVQIAS	358	367	229.677
0vs28	H1N1(Guangdong)20-21	STRGVQIASN	359	368	192.839
0vs28	H1N1(Guangdong)20-21	TRGVQIASNE	360	369	183.612
0vs28	H1N1(Guangdong)20-21	RGVQIASNEN	361	370	199.093
0vs28	H1N1(Guangdong)20-21	GVQIASNENM	362	371	190.015
0vs28	H1N1(Guangdong)20-21	VQIASNENME	363	372	180.954
0vs28	H1N1(Guangdong)20-21	QIASNENMET	364	373	161.031
0vs28	H1N1(Guangdong)20-21	IASNENMETM	365	374	141.084
0vs28	H1N1(Guangdong)20-21	ASNENMETME	366	375	141.063
0vs28	H1N1(Guangdong)20-21	SNENMETMES	367	376	117.29
0vs28	H1N1(Guangdong)20-21	NENMETMESS	368	377	84.491
0vs28	H1N1(Guangdong)20-21	ENMETMESST	369	378	59.055
0vs28	H1N1(Guangdong)20-21	NMETMESSTL	370	379	52.658
0vs28	H1N1(Guangdong)20-21	METMESSTLE	371	380	74.272
0vs28	H1N1(Guangdong)20-21	ETMESSTLEL	372	381	102.33
0vs28	H1N1(Guangdong)20-21	TMESSTLELR	373	382	119.641
0vs28	H1N1(Guangdong)20-21	MESSTLELRS	374	383	145.998
0vs28	H1N1(Guangdong)20-21	ESSTLELRSR	375	384	162.409
0vs28	H1N1(Guangdong)20-21	SSTLELRSRY	376	385	160.699
0vs28	H1N1(Guangdong)20-21	STLELRSRYW	377	386	170.152
0vs28	H1N1(Guangdong)20-21	TLELRSRYWA	378	387	188.705
0vs28	H1N1(Guangdong)20-21	LELRSRYWAI	379	388	196.1
0vs28	H1N1(Guangdong)20-21	ELRSRYWAIR	380	389	177.054
0vs28	H1N1(Guangdong)20-21	LRSRYWAIRT	381	390	139.959
0vs28	H1N1(Guangdong)20-21	RSRYWAIRTR	382	391	111.901
0vs28	H1N1(Guangdong)20-21	SRYWAIRTRS	383	392	102.854
0vs28	H1N1(Guangdong)20-21	RYWAIRTRSG	384	393	93.421
0vs28	H1N1(Guangdong)20-21	YWAIRTRSGG	385	394	85.677
0vs28	H1N1(Guangdong)20-21	WAIRTRSGGN	386	395	78.318
0vs28	H1N1(Guangdong)20-21	AIRTRSGGNT	387	396	59.803
0vs28	H1N1(Guangdong)20-21	IRTRSGGNTN	388	397	51.225
0vs28	H1N1(Guangdong)20-21	RTRSGGNTNQ	389	398	53.795
0vs28	H1N1(Guangdong)20-21	TRSGGNTNQQ	390	399	75.816
0vs28	H1N1(Guangdong)20-21	RSGGNTNQQR	391	400	96.938
0vs28	H1N1(Guangdong)20-21	SGGNTNQQRA	392	401	118.075
0vs28	H1N1(Guangdong)20-21	GGNTNQQRAS	393	402	121.879
0vs28	H1N1(Guangdong)20-21	GNTNQQRASA	394	403	104.955
0vs28	H1N1(Guangdong)20-21	NTNQQRASAG	395	404	96.288
0vs28	H1N1(Guangdong)20-21	TNQQRASAGQ	396	405	96.288
0vs28	H1N1(Guangdong)20-21	NQQRASAGQI	397	406	96.288
0vs28	H1N1(Guangdong)20-21	QQRASAGQIS	398	407	86.313
0vs28	H1N1(Guangdong)20-21	QRASAGQISI	399	408	76.348
0vs28	H1N1(Guangdong)20-21	RASAGQISIQ	400	409	54.327
0vs28	H1N1(Guangdong)20-21	ASAGQISIQP	401	410	33.205
0vs28	H1N1(Guangdong)20-21	SAGQISIQPT	402	411	21.557
0vs28	H1N1(Guangdong)20-21	AGQISIQPTF	403	412	47.366
0vs28	H1N1(Guangdong)20-21	GQISIQPTFS	404	413	85.171
0vs28	H1N1(Guangdong)20-21	QISIQPTFSV	405	414	85.171
0vs28	H1N1(Guangdong)20-21	ISIQPTFSVQ	406	415	85.171
0vs28	H1N1(Guangdong)20-21	SIQPTFSVQR	407	416	85.171
0vs28	H1N1(Guangdong)20-21	IQPTFSVQRN	408	417	94.219
0vs28	H1N1(Guangdong)20-21	QPTFSVQRNL	409	418	103.273
0vs28	H1N1(Guangdong)20-21	PTFSVQRNLP	410	419	103.273
0vs28	H1N1(Guangdong)20-21	TFSVQRNLPF	411	420	113.628
0vs28	H1N1(Guangdong)20-21	FSVQRNLPFD	412	421	123.948
0vs28	H1N1(Guangdong)20-21	SVQRNLPFDR	413	422	95.553
0vs28	H1N1(Guangdong)20-21	VQRNLPFDRT	414	423	57.748
0vs28	H1N1(Guangdong)20-21	QRNLPFDRTT	415	424	57.748
0vs28	H1N1(Guangdong)20-21	RNLPFDRTTI	416	425	57.748
0vs28	H1N1(Guangdong)20-21	NLPFDRTTIM	417	426	57.748
0vs28	H1N1(Guangdong)20-21	LPFDRTTIMA	418	427	57.79
0vs28	H1N1(Guangdong)20-21	PFDRTTIMAA	419	428	86.718
0vs28	H1N1(Guangdong)20-21	FDRTTIMAAF	420	429	124.66
0vs28	H1N1(Guangdong)20-21	DRTTIMAAFN	421	430	133.722
0vs28	H1N1(Guangdong)20-21	RTTIMAAFNG	422	431	122.972
0vs28	H1N1(Guangdong)20-21	TTIMAAFNGN	423	432	122.561
0vs28	H1N1(Guangdong)20-21	TIMAAFNGNT	424	433	145.02
0vs28	H1N1(Guangdong)20-21	IMAAFNGNTE	425	434	176.511
0vs28	H1N1(Guangdong)20-21	MAAFNGNTEG	426	435	207.981
0vs28	H1N1(Guangdong)20-21	AAFNGNTEGR	427	436	221.364
0vs28	H1N1(Guangdong)20-21	AFNGNTEGRT	428	437	225.663
0vs28	H1N1(Guangdong)20-21	FNGNTEGRTS	429	438	210.135
0vs28	H1N1(Guangdong)20-21	NGNTEGRTSD	430	439	194.648
0vs28	H1N1(Guangdong)20-21	GNTEGRTSDM	431	440	175.231
0vs28	H1N1(Guangdong)20-21	NTEGRTSDMR	432	441	166.172
0vs28	H1N1(Guangdong)20-21	TEGRTSDMRT	433	442	157.101
0vs28	H1N1(Guangdong)20-21	EGRTSDMRTE	434	443	134.642
0vs28	H1N1(Guangdong)20-21	GRTSDMRTEI	435	444	103.151
0vs28	H1N1(Guangdong)20-21	RTSDMRTEII	436	445	71.681
0vs28	H1N1(Guangdong)20-21	TSDMRTEIIR	437	446	58.298
0vs28	H1N1(Guangdong)20-21	SDMRTEIIRM	438	447	44.909
0vs28	H1N1(Guangdong)20-21	DMRTEIIRMM	439	448	22.455
0vs28	H1N1(Guangdong)20-21	MRTEIIRMME	440	449	22.453
0vs28	H1N1(Guangdong)20-21	RTEIIRMMES	441	450	44.891
0vs28	H1N1(Guangdong)20-21	TEIIRMMESA	442	451	71.121
0vs28	H1N1(Guangdong)20-21	EIIRMMESAR	443	452	97.328
0vs28	H1N1(Guangdong)20-21	IIRMMESARP	444	453	133.484
0vs28	H1N1(Guangdong)20-21	IRMMESARPE	445	454	169.624
0vs28	H1N1(Guangdong)20-21	RMMESARPED	446	455	182.46
0vs28	H1N1(Guangdong)20-21	MMESARPEDV	447	456	182.46
0vs28	H1N1(Guangdong)20-21	MESARPEDVS	448	457	204.718
0vs28	H1N1(Guangdong)20-21	ESARPEDVSF	449	458	248.01
0vs28	H1N1(Guangdong)20-21	SARPEDVSFQ	450	459	259.445
0vs28	H1N1(Guangdong)20-21	ARPEDVSFQG	451	460	247.335
0vs28	H1N1(Guangdong)20-21	RPEDVSFQGR	452	461	230.132
0vs28	H1N1(Guangdong)20-21	PEDVSFQGRG	453	462	221.963
0vs28	H1N1(Guangdong)20-21	EDVSFQGRGV	454	463	203.812
0vs28	H1N1(Guangdong)20-21	DVSFQGRGVF	455	464	215.617
0vs28	H1N1(Guangdong)20-21	VSFQGRGVFE	456	465	259.643
0vs28	H1N1(Guangdong)20-21	SFQGRGVFEL	457	466	332.039
0vs28	H1N1(Guangdong)20-21	FQGRGVFELS	458	467	380.346
0vs28	H1N1(Guangdong)20-21	QGRGVFELSD	459	468	417.612
0vs28	H1N1(Guangdong)20-21	GRGVFELSDE	460	469	418.38
0vs28	H1N1(Guangdong)20-21	RGVFELSDEK	461	470	408.052
0vs28	H1N1(Guangdong)20-21	GVFELSDEKA	462	471	399.025
0vs28	H1N1(Guangdong)20-21	VFELSDEKAA	463	472	389.234
0vs28	H1N1(Guangdong)20-21	FELSDEKAAS	464	473	379.475
0vs28	H1N1(Guangdong)20-21	ELSDEKAASP	465	474	331.53
0vs28	H1N1(Guangdong)20-21	LSDEKAASPI	466	475	274.668
0vs28	H1N1(Guangdong)20-21	SDEKAASPIV	467	476	202.272
0vs28	H1N1(Guangdong)20-21	DEKAASPIVP	468	477	141.159
0vs28	H1N1(Guangdong)20-21	EKAASPIVPS	469	478	79.449
0vs28	H1N1(Guangdong)20-21	KAASPIVPSF	470	479	54.203
0vs28	H1N1(Guangdong)20-21	AASPIVPSFD	471	480	54.203
0vs28	H1N1(Guangdong)20-21	ASPIVPSFDM	472	481	54.203
0vs28	H1N1(Guangdong)20-21	SPIVPSFDMS	473	482	58.822
0vs28	H1N1(Guangdong)20-21	PIVPSFDMSN	474	483	114.412
0vs28	H1N1(Guangdong)20-21	IVPSFDMSNE	475	484	178.199
0vs28	H1N1(Guangdong)20-21	VPSFDMSNEG	476	485	301.996
0vs28	H1N1(Guangdong)20-21	PSFDMSNEGS	477	486	413.113
0vs28	H1N1(Guangdong)20-21	SFDMSNEGSY	478	487	508.278
0vs28	H1N1(Guangdong)20-21	FDMSNEGSYF	479	488	569.666
0vs28	H1N1(Guangdong)20-21	DMSNEGSYFF	480	489	600.149
0vs28	H1N1(Guangdong)20-21	MSNEGSYFFG	481	490	682.574
0vs28	H1N1(Guangdong)20-21	SNEGSYFFGD	482	491	764.565
0vs28	H1N1(Guangdong)20-21	NEGSYFFGDN	483	492	815.427
0vs28	H1N1(Guangdong)20-21	EGSYFFGDNA	484	493	824.492
0vs28	H1N1(Guangdong)20-21	GSYFFGDNAE	485	494	825.032
0vs28	H1N1(Guangdong)20-21	SYFFGDNAEE	486	495	721.902
0vs28	H1N1(Guangdong)20-21	YFFGDNAEEY	487	496	631.872
0vs28	H1N1(Guangdong)20-21	FFGDNAEEYD	488	497	537.603
0vs28	H3N2(Hongkong)20-21	MASQGTKRSY	1	10	18.162
0vs28	H3N2(Hongkong)20-21	ASQGTKRSYE	2	11	18.162
0vs28	H3N2(Hongkong)20-21	SQGTKRSYEQ	3	12	18.162
0vs28	H3N2(Hongkong)20-21	QGTKRSYEQM	4	13	18.162
0vs28	H3N2(Hongkong)20-21	GTKRSYEQME	5	14	27.653
0vs28	H3N2(Hongkong)20-21	TKRSYEQMET	6	15	37.144
0vs28	H3N2(Hongkong)20-21	KRSYEQMETD	7	16	111.34
0vs28	H3N2(Hongkong)20-21	RSYEQMETDG	8	17	207.029
0vs28	H3N2(Hongkong)20-21	SYEQMETDGD	9	18	238.842
0vs28	H3N2(Hongkong)20-21	YEQMETDGDR	10	19	251.726
0vs28	H3N2(Hongkong)20-21	EQMETDGDRQ	11	20	273.689
0vs28	H3N2(Hongkong)20-21	QMETDGDRQN	12	21	298.816
0vs28	H3N2(Hongkong)20-21	METDGDRQNA	13	22	307.486
0vs28	H3N2(Hongkong)20-21	ETDGDRQNAT	14	23	316.178
0vs28	H3N2(Hongkong)20-21	TDGDRQNATE	15	24	315.38
0vs28	H3N2(Hongkong)20-21	DGDRQNATEI	16	25	314.584
0vs28	H3N2(Hongkong)20-21	GDRQNATEIR	17	26	249.069
0vs28	H3N2(Hongkong)20-21	DRQNATEIRA	18	27	162.05
0vs28	H3N2(Hongkong)20-21	RQNATEIRAS	19	28	121.156
0vs28	H3N2(Hongkong)20-21	QNATEIRASV	20	29	99.191
0vs28	H3N2(Hongkong)20-21	NATEIRASVG	21	30	86.28
0vs28	H3N2(Hongkong)20-21	ATEIRASVGK	22	31	70.226
0vs28	H3N2(Hongkong)20-21	TEIRASVGKM	23	32	70.648
0vs28	H3N2(Hongkong)20-21	EIRASVGKMI	24	33	61.956
0vs28	H3N2(Hongkong)20-21	IRASVGKMID	25	34	53.263
0vs28	H3N2(Hongkong)20-21	RASVGKMIDG	26	35	44.568
0vs28	H3N2(Hongkong)20-21	ASVGKMIDGI	27	36	35.887
0vs28	H3N2(Hongkong)20-21	SVGKMIDGIG	28	37	36.298
0vs28	H3N2(Hongkong)20-21	VGKMIDGIGR	29	38	66.9
0vs28	H3N2(Hongkong)20-21	GKMIDGIGRF	30	39	88.433
0vs28	H3N2(Hongkong)20-21	KMIDGIGRFY	31	40	90.562
0vs28	H3N2(Hongkong)20-21	MIDGIGRFYI	32	41	81.489
0vs28	H3N2(Hongkong)20-21	IDGIGRFYIQ	33	42	72.397
0vs28	H3N2(Hongkong)20-21	DGIGRFYIQM	34	43	72.397
0vs28	H3N2(Hongkong)20-21	GIGRFYIQMC	35	44	72.397
0vs28	H3N2(Hongkong)20-21	IGRFYIQMCT	36	45	72.397
0vs28	H3N2(Hongkong)20-21	GRFYIQMCTE	37	46	95.646
0vs28	H3N2(Hongkong)20-21	RFYIQMCTEL	38	47	127.895
0vs28	H3N2(Hongkong)20-21	FYIQMCTELK	39	48	148.492
0vs28	H3N2(Hongkong)20-21	YIQMCTELKL	40	49	175.896
0vs28	H3N2(Hongkong)20-21	IQMCTELKLS	41	50	219.123
0vs28	H3N2(Hongkong)20-21	QMCTELKLSD	42	51	273.494
0vs28	H3N2(Hongkong)20-21	MCTELKLSDH	43	52	318.003
0vs28	H3N2(Hongkong)20-21	CTELKLSDHE	44	53	362.51
0vs28	H3N2(Hongkong)20-21	TELKLSDHEG	45	54	409.664
0vs28	H3N2(Hongkong)20-21	ELKLSDHEGR	46	55	435.944
0vs28	H3N2(Hongkong)20-21	LKLSDHEGRL	47	56	420.068
0vs28	H3N2(Hongkong)20-21	KLSDHEGRLI	48	57	378.738
0vs28	H3N2(Hongkong)20-21	LSDHEGRLIQ	49	58	337.01
0vs28	H3N2(Hongkong)20-21	SDHEGRLIQN	50	59	297.527
0vs28	H3N2(Hongkong)20-21	DHEGRLIQNS	51	60	286.385
0vs28	H3N2(Hongkong)20-21	HEGRLIQNSL	52	61	265.903
0vs28	H3N2(Hongkong)20-21	EGRLIQNSLT	53	62	229.29
0vs28	H3N2(Hongkong)20-21	GRLIQNSLTI	54	63	192.68
0vs28	H3N2(Hongkong)20-21	RLIQNSLTIE	55	64	162.48
0vs28	H3N2(Hongkong)20-21	LIQNSLTIEK	56	65	153.154
0vs28	H3N2(Hongkong)20-21	IQNSLTIEKM	57	66	145.781
0vs28	H3N2(Hongkong)20-21	QNSLTIEKMV	58	67	167.724
0vs28	H3N2(Hongkong)20-21	NSLTIEKMVL	59	68	197.473
0vs28	H3N2(Hongkong)20-21	SLTIEKMVLS	60	69	226.446
0vs28	H3N2(Hongkong)20-21	LTIEKMVLSA	61	70	245.879
0vs28	H3N2(Hongkong)20-21	TIEKMVLSAF	62	71	276.737
0vs28	H3N2(Hongkong)20-21	IEKMVLSAFD	63	72	321.067
0vs28	H3N2(Hongkong)20-21	EKMVLSAFDE	64	73	369.238
0vs28	H3N2(Hongkong)20-21	KMVLSAFDER	65	74	366.422
0vs28	H3N2(Hongkong)20-21	MVLSAFDERR	66	75	376.44
0vs28	H3N2(Hongkong)20-21	VLSAFDERRN	67	76	426.55
0vs28	H3N2(Hongkong)20-21	LSAFDERRNK	68	77	466.759
0vs28	H3N2(Hongkong)20-21	SAFDERRNKY	69	78	487.718
0vs28	H3N2(Hongkong)20-21	AFDERRNKYL	70	79	504.778
0vs28	H3N2(Hongkong)20-21	FDERRNKYLE	71	80	473.075
0vs28	H3N2(Hongkong)20-21	DERRNKYLEE	72	81	450.029
0vs28	H3N2(Hongkong)20-21	ERRNKYLEEH	73	82	439.502
0vs28	H3N2(Hongkong)20-21	RRNKYLEEHP	74	83	392.475
0vs28	H3N2(Hongkong)20-21	RNKYLEEHPS	75	84	395.622
0vs28	H3N2(Hongkong)20-21	NKYLEEHPSA	76	85	394.576
0vs28	H3N2(Hongkong)20-21	KYLEEHPSAG	77	86	370.795
0vs28	H3N2(Hongkong)20-21	YLEEHPSAGK	78	87	326.737
0vs28	H3N2(Hongkong)20-21	LEEHPSAGKD	79	88	276.005
0vs28	H3N2(Hongkong)20-21	EEHPSAGKDP	80	89	220.518
0vs28	H3N2(Hongkong)20-21	EHPSAGKDPK	81	90	189.522
0vs28	H3N2(Hongkong)20-21	HPSAGKDPKK	82	91	147.821
0vs28	H3N2(Hongkong)20-21	PSAGKDPKKT	83	92	106.122
0vs28	H3N2(Hongkong)20-21	SAGKDPKKTG	84	93	97.081
0vs28	H3N2(Hongkong)20-21	AGKDPKKTGG	85	94	79.796
0vs28	H3N2(Hongkong)20-21	GKDPKKTGGP	86	95	53.87
0vs28	H3N2(Hongkong)20-21	KDPKKTGGPI	87	96	27.541
0vs28	H3N2(Hongkong)20-21	DPKKTGGPIY	88	97	9.447
0vs28	H3N2(Hongkong)20-21	PKKTGGPIYR	89	98	0
0vs28	H3N2(Hongkong)20-21	KKTGGPIYRR	90	99	0
0vs28	H3N2(Hongkong)20-21	KTGGPIYRRV	91	100	0
0vs28	H3N2(Hongkong)20-21	TGGPIYRRVD	92	101	9.025
0vs28	H3N2(Hongkong)20-21	GGPIYRRVDG	93	102	18.06
0vs28	H3N2(Hongkong)20-21	GPIYRRVDGK	94	103	41.394
0vs28	H3N2(Hongkong)20-21	PIYRRVDGKW	95	104	64.743
0vs28	H3N2(Hongkong)20-21	IYRRVDGKWM	96	105	77.63
0vs28	H3N2(Hongkong)20-21	YRRVDGKWMR	97	106	100.872
0vs28	H3N2(Hongkong)20-21	RRVDGKWMRE	98	107	124.05
0vs28	H3N2(Hongkong)20-21	RVDGKWMREL	99	108	147.229
0vs28	H3N2(Hongkong)20-21	VDGKWMRELV	100	109	179.429
0vs28	H3N2(Hongkong)20-21	DGKWMRELVL	101	110	213.327
0vs28	H3N2(Hongkong)20-21	GKWMRELVLY	102	111	216.344
0vs28	H3N2(Hongkong)20-21	KWMRELVLYD	103	112	219.353
0vs28	H3N2(Hongkong)20-21	WMRELVLYDK	104	113	208.074
0vs28	H3N2(Hongkong)20-21	MRELVLYDKE	105	114	206.242
0vs28	H3N2(Hongkong)20-21	RELVLYDKEE	106	115	214.909
0vs28	H3N2(Hongkong)20-21	ELVLYDKEEI	107	116	191.667
0vs28	H3N2(Hongkong)20-21	LVLYDKEEIR	108	117	168.489
0vs28	H3N2(Hongkong)20-21	VLYDKEEIRR	109	118	145.31
0vs28	H3N2(Hongkong)20-21	LYDKEEIRRI	110	119	113.11
0vs28	H3N2(Hongkong)20-21	YDKEEIRRIW	111	120	79.212
0vs28	H3N2(Hongkong)20-21	DKEEIRRIWR	112	121	67.17
0vs28	H3N2(Hongkong)20-21	KEEIRRIWRQ	113	122	55.126
0vs28	H3N2(Hongkong)20-21	EEIRRIWRQA	114	123	43.071
0vs28	H3N2(Hongkong)20-21	EIRRIWRQAN	115	124	21.554
0vs28	H3N2(Hongkong)20-21	IRRIWRQANN	116	125	0
0vs28	H3N2(Hongkong)20-21	RRIWRQANNG	117	126	0
0vs28	H3N2(Hongkong)20-21	RIWRQANNGK	118	127	0
0vs28	H3N2(Hongkong)20-21	IWRQANNGKD	119	128	13.364
0vs28	H3N2(Hongkong)20-21	WRQANNGKDA	120	129	26.742
0vs28	H3N2(Hongkong)20-21	RQANNGKDAT	121	130	40.13
0vs28	H3N2(Hongkong)20-21	QANNGKDATS	122	131	64.678
0vs28	H3N2(Hongkong)20-21	ANNGKDATSG	123	132	106.516
0vs28	H3N2(Hongkong)20-21	NNGKDATSGL	124	133	135.065
0vs28	H3N2(Hongkong)20-21	NGKDATSGLT	125	134	135.065
0vs28	H3N2(Hongkong)20-21	GKDATSGLTH	126	135	135.065
0vs28	H3N2(Hongkong)20-21	KDATSGLTHI	127	136	135.065
0vs28	H3N2(Hongkong)20-21	DATSGLTHIM	128	137	135.065
0vs28	H3N2(Hongkong)20-21	ATSGLTHIMI	129	138	121.701
0vs28	H3N2(Hongkong)20-21	TSGLTHIMIW	130	139	120.799
0vs28	H3N2(Hongkong)20-21	SGLTHIMIWH	131	140	129.832
0vs28	H3N2(Hongkong)20-21	GLTHIMIWHS	132	141	124.315
0vs28	H3N2(Hongkong)20-21	LTHIMIWHSN	133	142	101.007
0vs28	H3N2(Hongkong)20-21	THIMIWHSNL	134	143	81.928
0vs28	H3N2(Hongkong)20-21	HIMIWHSNLN	135	144	100.869
0vs28	H3N2(Hongkong)20-21	IMIWHSNLND	136	145	119.806
0vs28	H3N2(Hongkong)20-21	MIWHSNLNDA	137	146	129.285
0vs28	H3N2(Hongkong)20-21	IWHSNLNDAT	138	147	129.285
0vs28	H3N2(Hongkong)20-21	WHSNLNDATY	139	148	129.285
0vs28	H3N2(Hongkong)20-21	HSNLNDATYQ	140	149	116.809
0vs28	H3N2(Hongkong)20-21	SNLNDATYQR	141	150	94.388
0vs28	H3N2(Hongkong)20-21	NLNDATYQRT	142	151	75.357
0vs28	H3N2(Hongkong)20-21	LNDATYQRTR	143	152	66.309
0vs28	H3N2(Hongkong)20-21	NDATYQRTRA	144	153	112.67
0vs28	H3N2(Hongkong)20-21	DATYQRTRAL	145	154	149.134
0vs28	H3N2(Hongkong)20-21	ATYQRTRALV	146	155	150.931
0vs28	H3N2(Hongkong)20-21	TYQRTRALVR	147	156	141.452
0vs28	H3N2(Hongkong)20-21	YQRTRALVRT	148	157	141.452
0vs28	H3N2(Hongkong)20-21	QRTRALVRTG	149	158	141.452
0vs28	H3N2(Hongkong)20-21	RTRALVRTGM	150	159	141.452
0vs28	H3N2(Hongkong)20-21	TRALVRTGMD	151	160	141.452
0vs28	H3N2(Hongkong)20-21	RALVRTGMDP	152	161	141.452
0vs28	H3N2(Hongkong)20-21	ALVRTGMDPR	153	162	131.97
0vs28	H3N2(Hongkong)20-21	LVRTGMDPRM	154	163	76.139
0vs28	H3N2(Hongkong)20-21	VRTGMDPRMC	155	164	20.734
0vs28	H3N2(Hongkong)20-21	RTGMDPRMCS	156	165	15.661
0vs28	H3N2(Hongkong)20-21	TGMDPRMCSL	157	166	31.322
0vs28	H3N2(Hongkong)20-21	GMDPRMCSLM	158	167	31.322
0vs28	H3N2(Hongkong)20-21	MDPRMCSLMQ	159	168	59.776
0vs28	H3N2(Hongkong)20-21	DPRMCSLMQG	160	169	88.179
0vs28	H3N2(Hongkong)20-21	PRMCSLMQGS	161	170	88.179
0vs28	H3N2(Hongkong)20-21	RMCSLMQGST	162	171	88.179
0vs28	H3N2(Hongkong)20-21	MCSLMQGSTL	163	172	88.179
0vs28	H3N2(Hongkong)20-21	CSLMQGSTLP	164	173	114.012
0vs28	H3N2(Hongkong)20-21	SLMQGSTLPR	165	174	139.841
0vs28	H3N2(Hongkong)20-21	LMQGSTLPRR	166	175	139.643
0vs28	H3N2(Hongkong)20-21	MQGSTLPRRS	167	176	139.44
0vs28	H3N2(Hongkong)20-21	QGSTLPRRSG	168	177	139.44
0vs28	H3N2(Hongkong)20-21	GSTLPRRSGA	169	178	119.257
0vs28	H3N2(Hongkong)20-21	STLPRRSGAA	170	179	107.791
0vs28	H3N2(Hongkong)20-21	TLPRRSGAAG	171	180	116.452
0vs28	H3N2(Hongkong)20-21	LPRRSGAAGA	172	181	132.983
0vs28	H3N2(Hongkong)20-21	PRRSGAAGAA	173	182	149.522
0vs28	H3N2(Hongkong)20-21	RRSGAAGAAV	174	183	123.689
0vs28	H3N2(Hongkong)20-21	RSGAAGAAVK	175	184	97.86
0vs28	H3N2(Hongkong)20-21	SGAAGAAVKG	176	185	82.397
0vs28	H3N2(Hongkong)20-21	GAAGAAVKGI	177	186	66.939
0vs28	H3N2(Hongkong)20-21	AAGAAVKGIG	178	187	66.939
0vs28	H3N2(Hongkong)20-21	AGAAVKGIGT	179	188	58.668
0vs28	H3N2(Hongkong)20-21	GAAVKGIGTM	180	189	41.731
0vs28	H3N2(Hongkong)20-21	AAVKGIGTMV	181	190	33.07
0vs28	H3N2(Hongkong)20-21	AVKGIGTMVM	182	191	16.539
0vs28	H3N2(Hongkong)20-21	VKGIGTMVME	183	192	0
0vs28	H3N2(Hongkong)20-21	KGIGTMVMEL	184	193	0
0vs28	H3N2(Hongkong)20-21	GIGTMVMELI	185	194	0
0vs28	H3N2(Hongkong)20-21	IGTMVMELIR	186	195	0
0vs28	H3N2(Hongkong)20-21	GTMVMELIRM	187	196	0
0vs28	H3N2(Hongkong)20-21	TMVMELIRMI	188	197	0
0vs28	H3N2(Hongkong)20-21	MVMELIRMIK	189	198	0
0vs28	H3N2(Hongkong)20-21	VMELIRMIKR	190	199	0
0vs28	H3N2(Hongkong)20-21	MELIRMIKRG	191	200	0
0vs28	H3N2(Hongkong)20-21	ELIRMIKRGI	192	201	0
0vs28	H3N2(Hongkong)20-21	LIRMIKRGIN	193	202	0
0vs28	H3N2(Hongkong)20-21	IRMIKRGIND	194	203	0
0vs28	H3N2(Hongkong)20-21	RMIKRGINDR	195	204	0
0vs28	H3N2(Hongkong)20-21	MIKRGINDRN	196	205	0
0vs28	H3N2(Hongkong)20-21	IKRGINDRNF	197	206	0
0vs28	H3N2(Hongkong)20-21	KRGINDRNFW	198	207	0
0vs28	H3N2(Hongkong)20-21	RGINDRNFWR	199	208	0
0vs28	H3N2(Hongkong)20-21	GINDRNFWRG	200	209	27.088
0vs28	H3N2(Hongkong)20-21	INDRNFWRGE	201	210	73.044
0vs28	H3N2(Hongkong)20-21	NDRNFWRGEN	202	211	91.93
0vs28	H3N2(Hongkong)20-21	DRNFWRGENG	203	212	103.977
0vs28	H3N2(Hongkong)20-21	RNFWRGENGR	204	213	116.026
0vs28	H3N2(Hongkong)20-21	NFWRGENGRK	205	214	128.092
0vs28	H3N2(Hongkong)20-21	FWRGENGRKT	206	215	128.092
0vs28	H3N2(Hongkong)20-21	WRGENGRKTR	207	216	160.9
0vs28	H3N2(Hongkong)20-21	RGENGRKTRS	208	217	202.318
0vs28	H3N2(Hongkong)20-21	GENGRKTRSA	209	218	244.651
0vs28	H3N2(Hongkong)20-21	ENGRKTRSAY	210	219	238.28
0vs28	H3N2(Hongkong)20-21	NGRKTRSAYE	211	220	203.081
0vs28	H3N2(Hongkong)20-21	GRKTRSAYER	212	221	184.195
0vs28	H3N2(Hongkong)20-21	RKTRSAYERM	213	222	172.148
0vs28	H3N2(Hongkong)20-21	KTRSAYERMC	214	223	160.099
0vs28	H3N2(Hongkong)20-21	TRSAYERMCN	215	224	148.033
0vs28	H3N2(Hongkong)20-21	RSAYERMCNI	216	225	148.033
0vs28	H3N2(Hongkong)20-21	SAYERMCNIL	217	226	124.31
0vs28	H3N2(Hongkong)20-21	AYERMCNILK	218	227	91.966
0vs28	H3N2(Hongkong)20-21	YERMCNILKG	219	228	49.633
0vs28	H3N2(Hongkong)20-21	ERMCNILKGK	220	229	28.916
0vs28	H3N2(Hongkong)20-21	RMCNILKGKF	221	230	28.928
0vs28	H3N2(Hongkong)20-21	MCNILKGKFQ	222	231	39.707
0vs28	H3N2(Hongkong)20-21	CNILKGKFQT	223	232	39.707
0vs28	H3N2(Hongkong)20-21	NILKGKFQTA	224	233	47.994
0vs28	H3N2(Hongkong)20-21	ILKGKFQTAA	225	234	65.353
0vs28	H3N2(Hongkong)20-21	LKGKFQTAAQ	226	235	74.428
0vs28	H3N2(Hongkong)20-21	KGKFQTAAQR	227	236	74.417
0vs28	H3N2(Hongkong)20-21	GKFQTAAQRA	228	237	74.426
0vs28	H3N2(Hongkong)20-21	KFQTAAQRAM	229	238	74.426
0vs28	H3N2(Hongkong)20-21	FQTAAQRAMV	230	239	93.377
0vs28	H3N2(Hongkong)20-21	QTAAQRAMVD	231	240	113.976
0vs28	H3N2(Hongkong)20-21	TAAQRAMVDQ	232	241	115.653
0vs28	H3N2(Hongkong)20-21	AAQRAMVDQV	233	242	128.105
0vs28	H3N2(Hongkong)20-21	AQRAMVDQVR	234	243	132.27
0vs28	H3N2(Hongkong)20-21	QRAMVDQVRE	235	244	125.637
0vs28	H3N2(Hongkong)20-21	RAMVDQVRES	236	245	127.291
0vs28	H3N2(Hongkong)20-21	AMVDQVRESR	237	246	128.947
0vs28	H3N2(Hongkong)20-21	MVDQVRESRN	238	247	130.594
0vs28	H3N2(Hongkong)20-21	VDQVRESRNP	239	248	150.775
0vs28	H3N2(Hongkong)20-21	DQVRESRNPG	240	249	141.265
0vs28	H3N2(Hongkong)20-21	QVRESRNPGN	241	250	127.979
0vs28	H3N2(Hongkong)20-21	VRESRNPGNA	242	251	146.565
0vs28	H3N2(Hongkong)20-21	RESRNPGNAE	243	252	156.534
0vs28	H3N2(Hongkong)20-21	ESRNPGNAEI	244	253	166.538
0vs28	H3N2(Hongkong)20-21	SRNPGNAEIE	245	254	208.459
0vs28	H3N2(Hongkong)20-21	RNPGNAEIED	246	255	267.448
0vs28	H3N2(Hongkong)20-21	NPGNAEIEDL	247	256	294.358
0vs28	H3N2(Hongkong)20-21	PGNAEIEDLI	248	257	302.298
0vs28	H3N2(Hongkong)20-21	GNAEIEDLIF	249	258	328.488
0vs28	H3N2(Hongkong)20-21	NAEIEDLIFL	250	259	408.016
0vs28	H3N2(Hongkong)20-21	AEIEDLIFLA	251	260	451.242
0vs28	H3N2(Hongkong)20-21	EIEDLIFLAR	252	261	443.898
0vs28	H3N2(Hongkong)20-21	IEDLIFLARS	253	262	445.192
0vs28	H3N2(Hongkong)20-21	EDLIFLARSA	254	263	448.168
0vs28	H3N2(Hongkong)20-21	DLIFLARSAL	255	264	403.801
0vs28	H3N2(Hongkong)20-21	LIFLARSALI	256	265	342.377
0vs28	H3N2(Hongkong)20-21	IFLARSALIL	257	266	322.486
0vs28	H3N2(Hongkong)20-21	FLARSALILR	258	267	313.273
0vs28	H3N2(Hongkong)20-21	LARSALILRG	259	268	266.902
0vs28	H3N2(Hongkong)20-21	ARSALILRGS	260	269	186.952
0vs28	H3N2(Hongkong)20-21	RSALILRGSV	261	270	134.681
0vs28	H3N2(Hongkong)20-21	SALILRGSVA	262	271	120.426
0vs28	H3N2(Hongkong)20-21	ALILRGSVAH	263	272	106.151
0vs28	H3N2(Hongkong)20-21	LILRGSVAHK	264	273	80.719
0vs28	H3N2(Hongkong)20-21	ILRGSVAHKS	265	274	72.439
0vs28	H3N2(Hongkong)20-21	LRGSVAHKSC	266	275	64.145
0vs28	H3N2(Hongkong)20-21	RGSVAHKSCL	267	276	46.396
0vs28	H3N2(Hongkong)20-21	GSVAHKSCLP	268	277	36.939
0vs28	H3N2(Hongkong)20-21	SVAHKSCLPA	269	278	36.939
0vs28	H3N2(Hongkong)20-21	VAHKSCLPAC	270	279	27.92
0vs28	H3N2(Hongkong)20-21	AHKSCLPACA	271	280	58.781
0vs28	H3N2(Hongkong)20-21	HKSCLPACAY	272	281	109.036
0vs28	H3N2(Hongkong)20-21	KSCLPACAYG	273	282	119.495
0vs28	H3N2(Hongkong)20-21	SCLPACAYGP	274	283	119.495
0vs28	H3N2(Hongkong)20-21	CLPACAYGPA	275	284	128.147
0vs28	H3N2(Hongkong)20-21	LPACAYGPAV	276	285	155.3
0vs28	H3N2(Hongkong)20-21	PACAYGPAVS	277	286	173.807
0vs28	H3N2(Hongkong)20-21	ACAYGPAVSS	278	287	191.916
0vs28	H3N2(Hongkong)20-21	CAYGPAVSSG	279	288	219.941
0vs28	H3N2(Hongkong)20-21	AYGPAVSSGY	280	289	247.431
0vs28	H3N2(Hongkong)20-21	YGPAVSSGYD	281	290	225.046
0vs28	H3N2(Hongkong)20-21	GPAVSSGYDF	282	291	196.944
0vs28	H3N2(Hongkong)20-21	PAVSSGYDFE	283	292	223.643
0vs28	H3N2(Hongkong)20-21	AVSSGYDFEK	284	293	252.779
0vs28	H3N2(Hongkong)20-21	VSSGYDFEKE	285	294	301.911
0vs28	H3N2(Hongkong)20-21	SSGYDFEKEG	286	295	352.363
0vs28	H3N2(Hongkong)20-21	SGYDFEKEGY	287	296	378.595
0vs28	H3N2(Hongkong)20-21	GYDFEKEGYS	288	297	391.873
0vs28	H3N2(Hongkong)20-21	YDFEKEGYSL	289	298	381.102
0vs28	H3N2(Hongkong)20-21	DFEKEGYSLV	290	299	353.612
0vs28	H3N2(Hongkong)20-21	FEKEGYSLVG	291	300	336.099
0vs28	H3N2(Hongkong)20-21	EKEGYSLVGI	292	301	304.503
0vs28	H3N2(Hongkong)20-21	KEGYSLVGID	293	302	257.905
0vs28	H3N2(Hongkong)20-21	EGYSLVGIDP	294	303	228.769
0vs28	H3N2(Hongkong)20-21	GYSLVGIDPF	295	304	207.104
0vs28	H3N2(Hongkong)20-21	YSLVGIDPFK	296	305	174.677
0vs28	H3N2(Hongkong)20-21	SLVGIDPFKL	297	306	182.925
0vs28	H3N2(Hongkong)20-21	LVGIDPFKLL	298	307	205.42
0vs28	H3N2(Hongkong)20-21	VGIDPFKLLQ	299	308	224.303
0vs28	H3N2(Hongkong)20-21	GIDPFKLLQN	300	309	244.2
0vs28	H3N2(Hongkong)20-21	IDPFKLLQNS	301	310	267.017
0vs28	H3N2(Hongkong)20-21	DPFKLLQNSQ	302	311	289.859
0vs28	H3N2(Hongkong)20-21	PFKLLQNSQI	303	312	302.749
0vs28	H3N2(Hongkong)20-21	FKLLQNSQIY	304	313	315.63
0vs28	H3N2(Hongkong)20-21	KLLQNSQIYS	305	314	301.036
0vs28	H3N2(Hongkong)20-21	LLQNSQIYSL	306	315	264.533
0vs28	H3N2(Hongkong)20-21	LQNSQIYSLI	307	316	211.546
0vs28	H3N2(Hongkong)20-21	QNSQIYSLIR	308	317	157.664
0vs28	H3N2(Hongkong)20-21	NSQIYSLIRP	309	318	121.527
0vs28	H3N2(Hongkong)20-21	SQIYSLIRPN	310	319	101.63
0vs28	H3N2(Hongkong)20-21	QIYSLIRPNE	311	320	78.813
0vs28	H3N2(Hongkong)20-21	IYSLIRPNEN	312	321	55.971
0vs28	H3N2(Hongkong)20-21	YSLIRPNENP	313	322	52.138
0vs28	H3N2(Hongkong)20-21	SLIRPNENPA	314	323	48.314
0vs28	H3N2(Hongkong)20-21	LIRPNENPAH	315	324	44.339
0vs28	H3N2(Hongkong)20-21	IRPNENPAHK	316	325	65.276
0vs28	H3N2(Hongkong)20-21	RPNENPAHKS	317	326	94.896
0vs28	H3N2(Hongkong)20-21	PNENPAHKSQ	318	327	133.964
0vs28	H3N2(Hongkong)20-21	NENPAHKSQL	319	328	173.038
0vs28	H3N2(Hongkong)20-21	ENPAHKSQLV	320	329	190.6
0vs28	H3N2(Hongkong)20-21	NPAHKSQLVW	321	330	190.6
0vs28	H3N2(Hongkong)20-21	PAHKSQLVWM	322	331	190.6
0vs28	H3N2(Hongkong)20-21	AHKSQLVWMA	323	332	181.543
0vs28	H3N2(Hongkong)20-21	HKSQLVWMAC	324	333	172.486
0vs28	H3N2(Hongkong)20-21	KSQLVWMACH	325	334	154.936
0vs28	H3N2(Hongkong)20-21	SQLVWMACHS	326	335	139.883
0vs28	H3N2(Hongkong)20-21	QLVWMACHSA	327	336	153.144
0vs28	H3N2(Hongkong)20-21	LVWMACHSAA	328	337	176.319
0vs28	H3N2(Hongkong)20-21	VWMACHSAAF	329	338	215.64
0vs28	H3N2(Hongkong)20-21	WMACHSAAFE	330	339	285.354
0vs28	H3N2(Hongkong)20-21	MACHSAAFED	331	340	348.196
0vs28	H3N2(Hongkong)20-21	ACHSAAFEDL	332	341	391.823
0vs28	H3N2(Hongkong)20-21	CHSAAFEDLR	333	342	430.85
0vs28	H3N2(Hongkong)20-21	HSAAFEDLRL	334	343	489.78
0vs28	H3N2(Hongkong)20-21	SAAFEDLRLL	335	344	539.44
0vs28	H3N2(Hongkong)20-21	AAFEDLRLLS	336	345	585.998
0vs28	H3N2(Hongkong)20-21	AFEDLRLLSF	337	346	572.402
0vs28	H3N2(Hongkong)20-21	FEDLRLLSFI	338	347	520.545
0vs28	H3N2(Hongkong)20-21	EDLRLLSFIR	339	348	442.15
0vs28	H3N2(Hongkong)20-21	DLRLLSFIRG	340	349	354.874
0vs28	H3N2(Hongkong)20-21	LRLLSFIRGT	341	350	292.032
0vs28	H3N2(Hongkong)20-21	RLLSFIRGTK	342	351	248.405
0vs28	H3N2(Hongkong)20-21	LLSFIRGTKV	343	352	209.378
0vs28	H3N2(Hongkong)20-21	LSFIRGTKVS	344	353	159.892
0vs28	H3N2(Hongkong)20-21	SFIRGTKVSP	345	354	119.684
0vs28	H3N2(Hongkong)20-21	FIRGTKVSPR	346	355	68.02
0vs28	H3N2(Hongkong)20-21	IRGTKVSPRG	347	356	56.837
0vs28	H3N2(Hongkong)20-21	RGTKVSPRGK	348	357	81.868
0vs28	H3N2(Hongkong)20-21	GTKVSPRGKL	349	358	125.933
0vs28	H3N2(Hongkong)20-21	TKVSPRGKLS	350	359	143.267
0vs28	H3N2(Hongkong)20-21	KVSPRGKLST	351	360	143.267
0vs28	H3N2(Hongkong)20-21	VSPRGKLSTR	352	361	143.267
0vs28	H3N2(Hongkong)20-21	SPRGKLSTRG	353	362	143.267
0vs28	H3N2(Hongkong)20-21	PRGKLSTRGV	354	363	153.744
0vs28	H3N2(Hongkong)20-21	RGKLSTRGVQ	355	364	164.236
0vs28	H3N2(Hongkong)20-21	GKLSTRGVQI	356	365	163.872
0vs28	H3N2(Hongkong)20-21	KLSTRGVQIA	357	366	178.602
0vs28	H3N2(Hongkong)20-21	LSTRGVQIAS	358	367	175.982
0vs28	H3N2(Hongkong)20-21	STRGVQIASN	359	368	157.347
0vs28	H3N2(Hongkong)20-21	TRGVQIASNE	360	369	165.448
0vs28	H3N2(Hongkong)20-21	RGVQIASNEN	361	370	180.925
0vs28	H3N2(Hongkong)20-21	GVQIASNENM	362	371	180.925
0vs28	H3N2(Hongkong)20-21	VQIASNENMD	363	372	180.925
0vs28	H3N2(Hongkong)20-21	QIASNENMDN	364	373	161.004
0vs28	H3N2(Hongkong)20-21	IASNENMDNM	365	374	141.06
0vs28	H3N2(Hongkong)20-21	ASNENMDNMG	366	375	131.971
0vs28	H3N2(Hongkong)20-21	SNENMDNMGS	367	376	99.139
0vs28	H3N2(Hongkong)20-21	NENMDNMGSS	368	377	66.342
0vs28	H3N2(Hongkong)20-21	ENMDNMGSST	369	378	40.912
0vs28	H3N2(Hongkong)20-21	NMDNMGSSTL	370	379	43.991
0vs28	H3N2(Hongkong)20-21	MDNMGSSTLE	371	380	84.08
0vs28	H3N2(Hongkong)20-21	DNMGSSTLEL	372	381	130.61
0vs28	H3N2(Hongkong)20-21	NMGSSTLELR	373	382	157.85
0vs28	H3N2(Hongkong)20-21	MGSSTLELRS	374	383	185.084
0vs28	H3N2(Hongkong)20-21	GSSTLELRSG	375	384	212.323
0vs28	H3N2(Hongkong)20-21	SSTLELRSGY	376	385	230.133
0vs28	H3N2(Hongkong)20-21	STLELRSGYW	377	386	249.142
0vs28	H3N2(Hongkong)20-21	TLELRSGYWA	378	387	268.19
0vs28	H3N2(Hongkong)20-21	LELRSGYWAI	379	388	276.084
0vs28	H3N2(Hongkong)20-21	ELRSGYWAIR	380	389	247.57
0vs28	H3N2(Hongkong)20-21	LRSGYWAIRT	381	390	192.004
0vs28	H3N2(Hongkong)20-21	RSGYWAIRTR	382	391	161.127
0vs28	H3N2(Hongkong)20-21	SGYWAIRTRS	383	392	157.745
0vs28	H3N2(Hongkong)20-21	GYWAIRTRSG	384	393	153.973
0vs28	H3N2(Hongkong)20-21	YWAIRTRSGG	385	394	135.401
0vs28	H3N2(Hongkong)20-21	WAIRTRSGGN	386	395	117.591
0vs28	H3N2(Hongkong)20-21	AIRTRSGGNT	387	396	98.582
0vs28	H3N2(Hongkong)20-21	IRTRSGGNTN	388	397	79.534
0vs28	H3N2(Hongkong)20-21	RTRSGGNTNQ	389	398	71.64
0vs28	H3N2(Hongkong)20-21	TRSGGNTNQQ	390	399	83.699
0vs28	H3N2(Hongkong)20-21	RSGGNTNQQR	391	400	104.82
0vs28	H3N2(Hongkong)20-21	SGGNTNQQRA	392	401	110.305
0vs28	H3N2(Hongkong)20-21	GGNTNQQRAS	393	402	98.515
0vs28	H3N2(Hongkong)20-21	GNTNQQRASA	394	403	75.053
0vs28	H3N2(Hongkong)20-21	NTNQQRASAG	395	404	66.386
0vs28	H3N2(Hongkong)20-21	TNQQRASAGQ	396	405	66.386
0vs28	H3N2(Hongkong)20-21	NQQRASAGQT	397	406	66.386
0vs28	H3N2(Hongkong)20-21	QQRASAGQTS	398	407	87.93
0vs28	H3N2(Hongkong)20-21	QRASAGQTSV	399	408	109.445
0vs28	H3N2(Hongkong)20-21	RASAGQTSVQ	400	409	118.898
0vs28	H3N2(Hongkong)20-21	ASAGQTSVQP	401	410	119.317
0vs28	H3N2(Hongkong)20-21	SAGQTSVQPT	402	411	129.231
0vs28	H3N2(Hongkong)20-21	AGQTSVQPTF	403	412	176.538
0vs28	H3N2(Hongkong)20-21	GQTSVQPTFS	404	413	235.792
0vs28	H3N2(Hongkong)20-21	QTSVQPTFSV	405	414	235.792
0vs28	H3N2(Hongkong)20-21	TSVQPTFSVQ	406	415	235.792
0vs28	H3N2(Hongkong)20-21	SVQPTFSVQR	407	416	235.792
0vs28	H3N2(Hongkong)20-21	VQPTFSVQRN	408	417	223.286
0vs28	H3N2(Hongkong)20-21	QPTFSVQRNL	409	418	210.815
0vs28	H3N2(Hongkong)20-21	PTFSVQRNLP	410	419	189.303
[truncated: 22,914 more rows]
